# Supplementary material for: Combination of arsenic trioxide and apatinib synergistically inhibits small cell lung cancer by down-regulating VEGFR2/mTOR and Akt/c-Myc signaling pathway via GRB10
Source: Hereditas. 2024 Sep 2;161:29. doi: 10.1186/s41065-024-00330-2 (PMC11367874; doi:10.1186/s41065-024-00330-2)
Supplement: Supplementary file 3 — Supplementary Material 3 [file 41065_2024_330_MOESM3_ESM.xls]

## Sheet: Supplementary
node1_gene	node1_name	node1_protein	node2_gene	node2_name	node2_protein	score
ENSG00000006652	IFRD1	9606.ENSP00000005558	ENSG00000143320	CRABP2	9606.ENSP00000357204	862
ENSG00000008438	PGLYRP1	9606.ENSP00000008938	ENSG00000196154	S100A4	9606.ENSP00000346294	831
ENSG00000008394	MGST1	9606.ENSP00000010404	ENSG00000134202	GSTM3	9606.ENSP00000256594	942
ENSG00000008394	MGST1	9606.ENSP00000010404	ENSG00000143819	EPHX1	9606.ENSP00000272167	925
ENSG00000008394	MGST1	9606.ENSP00000010404	ENSG00000163631	ALB	9606.ENSP00000295897	471
ENSG00000008394	MGST1	9606.ENSP00000010404	ENSG00000099998	GGT5	9606.ENSP00000381340	900
ENSG00000008394	MGST1	9606.ENSP00000010404	ENSG00000164294	GPX8	9606.ENSP00000423822	900
ENSG00000239672	NME1	9606.ENSP00000013034	ENSG00000087245	MMP2	9606.ENSP00000219070	472
ENSG00000239672	NME1	9606.ENSP00000013034	ENSG00000110092	CCND1	9606.ENSP00000227507	472
ENSG00000239672	NME1	9606.ENSP00000013034	ENSG00000132837	DMGDH	9606.ENSP00000255189	498
ENSG00000239672	NME1	9606.ENSP00000013034	ENSG00000138413	IDH1	9606.ENSP00000260985	544
ENSG00000239672	NME1	9606.ENSP00000013034	ENSG00000061918	GUCY1B3	9606.ENSP00000264424	904
ENSG00000239672	NME1	9606.ENSP00000013034	ENSG00000142178	SIK1	9606.ENSP00000270162	401
ENSG00000239672	NME1	9606.ENSP00000013034	ENSG00000163631	ALB	9606.ENSP00000295897	407
ENSG00000239672	NME1	9606.ENSP00000013034	ENSG00000164116	GUCY1A3	9606.ENSP00000296518	904
ENSG00000239672	NME1	9606.ENSP00000013034	ENSG00000164171	ITGA2	9606.ENSP00000296585	465
ENSG00000239672	NME1	9606.ENSP00000013034	ENSG00000166592	RRAD	9606.ENSP00000299759	844
ENSG00000239672	NME1	9606.ENSP00000013034	ENSG00000178921	PFAS	9606.ENSP00000313490	571
ENSG00000239672	NME1	9606.ENSP00000013034	ENSG00000145777	TSLP	9606.ENSP00000339804	801
ENSG00000239672	NME1	9606.ENSP00000013034	ENSG00000159899	NPR2	9606.ENSP00000341083	904
ENSG00000239672	NME1	9606.ENSP00000013034	ENSG00000171848	RRM2	9606.ENSP00000353770	940
ENSG00000239672	NME1	9606.ENSP00000013034	ENSG00000198959	TGM2	9606.ENSP00000355330	576
ENSG00000239672	NME1	9606.ENSP00000013034	ENSG00000120254	MTHFD1L	9606.ENSP00000356290	416
ENSG00000239672	NME1	9606.ENSP00000013034	ENSG00000112715	VEGFA	9606.ENSP00000361125	865
ENSG00000239672	NME1	9606.ENSP00000013034	ENSG00000136997	MYC	9606.ENSP00000367207	955
ENSG00000239672	NME1	9606.ENSP00000013034	ENSG00000021826	CPS1	9606.ENSP00000402608	497
ENSG00000080293	SCTR	9606.ENSP00000019103	ENSG00000147571	CRH	9606.ENSP00000276571	932
ENSG00000080293	SCTR	9606.ENSP00000019103	ENSG00000148926	ADM	9606.ENSP00000278175	918
ENSG00000080293	SCTR	9606.ENSP00000019103	ENSG00000165409	TSHR	9606.ENSP00000298171	925
ENSG00000080293	SCTR	9606.ENSP00000019103	ENSG00000175868	CALCB	9606.ENSP00000346017	900
ENSG00000080293	SCTR	9606.ENSP00000019103	ENSG00000004948	CALCR	9606.ENSP00000352561	917
ENSG00000080293	SCTR	9606.ENSP00000019103	ENSG00000128165	ADM2	9606.ENSP00000379086	902
ENSG00000080293	SCTR	9606.ENSP00000019103	ENSG00000215644	GCGR	9606.ENSP00000383558	908
ENSG00000080293	SCTR	9606.ENSP00000019103	ENSG00000167861	HID1	9606.ENSP00000413520	900
ENSG00000080293	SCTR	9606.ENSP00000019103	ENSG00000178385	PLEKHM3	9606.ENSP00000417003	469
ENSG00000080293	SCTR	9606.ENSP00000019103	ENSG00000258839	MC1R	9606.ENSP00000451605	904
ENSG00000019549	SNAI2	9606.ENSP00000020945	ENSG00000087245	MMP2	9606.ENSP00000219070	597
ENSG00000019549	SNAI2	9606.ENSP00000020945	ENSG00000110092	CCND1	9606.ENSP00000227507	896
ENSG00000019549	SNAI2	9606.ENSP00000020945	ENSG00000145423	SFRP2	9606.ENSP00000274063	832
ENSG00000019549	SNAI2	9606.ENSP00000020945	ENSG00000163631	ALB	9606.ENSP00000295897	407
ENSG00000019549	SNAI2	9606.ENSP00000020945	ENSG00000115414	FN1	9606.ENSP00000346839	860
ENSG00000019549	SNAI2	9606.ENSP00000020945	ENSG00000163513	TGFBR2	9606.ENSP00000351905	863
ENSG00000019549	SNAI2	9606.ENSP00000020945	ENSG00000092969	TGFB2	9606.ENSP00000355896	411
ENSG00000019549	SNAI2	9606.ENSP00000020945	ENSG00000171862	PTEN	9606.ENSP00000361021	651
ENSG00000019549	SNAI2	9606.ENSP00000020945	ENSG00000136997	MYC	9606.ENSP00000367207	479
ENSG00000019549	SNAI2	9606.ENSP00000020945	ENSG00000107562	CXCL12	9606.ENSP00000379140	866
ENSG00000019549	SNAI2	9606.ENSP00000020945	ENSG00000105327	BBC3	9606.ENSP00000404503	923
ENSG00000023287	RB1CC1	9606.ENSP00000025008	ENSG00000130766	SESN2	9606.ENSP00000253063	640
ENSG00000023287	RB1CC1	9606.ENSP00000025008	ENSG00000070540	WIPI1	9606.ENSP00000262139	618
ENSG00000023287	RB1CC1	9606.ENSP00000025008	ENSG00000110628	SLC22A18	9606.ENSP00000307859	793
ENSG00000023287	RB1CC1	9606.ENSP00000025008	ENSG00000120899	PTK2B	9606.ENSP00000332816	917
ENSG00000023287	RB1CC1	9606.ENSP00000025008	ENSG00000188554	NBR1	9606.ENSP00000343479	422
ENSG00000023287	RB1CC1	9606.ENSP00000025008	ENSG00000158828	PINK1	9606.ENSP00000364204	662
ENSG00000023287	RB1CC1	9606.ENSP00000025008	ENSG00000161011	SQSTM1	9606.ENSP00000374455	599
ENSG00000023287	RB1CC1	9606.ENSP00000025008	ENSG00000103485	QPRT	9606.ENSP00000378782	582
ENSG00000034971	MYOC	9606.ENSP00000037502	ENSG00000107796	ACTA2	9606.ENSP00000224784	409
ENSG00000034971	MYOC	9606.ENSP00000037502	ENSG00000130702	LAMA5	9606.ENSP00000252999	423
ENSG00000034971	MYOC	9606.ENSP00000037502	ENSG00000123240	OPTN	9606.ENSP00000263036	821
ENSG00000034971	MYOC	9606.ENSP00000037502	ENSG00000116774	OLFML3	9606.ENSP00000322273	436
ENSG00000034971	MYOC	9606.ENSP00000037502	ENSG00000115414	FN1	9606.ENSP00000346839	628
ENSG00000034971	MYOC	9606.ENSP00000037502	ENSG00000087086	FTL	9606.ENSP00000366525	400
ENSG00000034971	MYOC	9606.ENSP00000037502	ENSG00000116151	MORN1	9606.ENSP00000367792	535
ENSG00000011465	DCN	9606.ENSP00000052754	ENSG00000087245	MMP2	9606.ENSP00000219070	986
ENSG00000011465	DCN	9606.ENSP00000052754	ENSG00000107796	ACTA2	9606.ENSP00000224784	431
ENSG00000011465	DCN	9606.ENSP00000052754	ENSG00000108821	COL1A1	9606.ENSP00000225964	806
ENSG00000011465	DCN	9606.ENSP00000052754	ENSG00000111341	MGP	9606.ENSP00000228938	596
ENSG00000011465	DCN	9606.ENSP00000052754	ENSG00000119699	TGFB3	9606.ENSP00000238682	939
ENSG00000011465	DCN	9606.ENSP00000052754	ENSG00000123384	LRP1	9606.ENSP00000243077	846
ENSG00000011465	DCN	9606.ENSP00000052754	ENSG00000049540	ELN	9606.ENSP00000252034	566
ENSG00000011465	DCN	9606.ENSP00000052754	ENSG00000130203	APOE	9606.ENSP00000252486	416
ENSG00000011465	DCN	9606.ENSP00000052754	ENSG00000137801	THBS1	9606.ENSP00000260356	959
ENSG00000011465	DCN	9606.ENSP00000052754	ENSG00000138379	MSTN	9606.ENSP00000260950	854
ENSG00000011465	DCN	9606.ENSP00000052754	ENSG00000102547	CAB39L	9606.ENSP00000261669	588
ENSG00000011465	DCN	9606.ENSP00000052754	ENSG00000138798	EGF	9606.ENSP00000265171	800
ENSG00000011465	DCN	9606.ENSP00000052754	ENSG00000139329	LUM	9606.ENSP00000266718	584
ENSG00000011465	DCN	9606.ENSP00000052754	ENSG00000156140	ADAMTS3	9606.ENSP00000286657	414
ENSG00000011465	DCN	9606.ENSP00000052754	ENSG00000213420	GPC2	9606.ENSP00000292377	917
ENSG00000011465	DCN	9606.ENSP00000052754	ENSG00000163631	ALB	9606.ENSP00000295897	538
ENSG00000011465	DCN	9606.ENSP00000052754	ENSG00000164692	COL1A2	9606.ENSP00000297268	801
ENSG00000011465	DCN	9606.ENSP00000052754	ENSG00000187955	COL14A1	9606.ENSP00000297848	939
ENSG00000011465	DCN	9606.ENSP00000052754	ENSG00000166592	RRAD	9606.ENSP00000299759	570
ENSG00000011465	DCN	9606.ENSP00000052754	ENSG00000142173	COL6A2	9606.ENSP00000300527	401
ENSG00000011465	DCN	9606.ENSP00000052754	ENSG00000167550	RHEBL1	9606.ENSP00000301068	448
ENSG00000011465	DCN	9606.ENSP00000052754	ENSG00000017427	IGF1	9606.ENSP00000302665	973
ENSG00000011465	DCN	9606.ENSP00000052754	ENSG00000168542	COL3A1	9606.ENSP00000304408	563
ENSG00000011465	DCN	9606.ENSP00000052754	ENSG00000173546	CSPG4	9606.ENSP00000312506	922
ENSG00000011465	DCN	9606.ENSP00000052754	ENSG00000114270	COL7A1	9606.ENSP00000332371	501
ENSG00000011465	DCN	9606.ENSP00000052754	ENSG00000115414	FN1	9606.ENSP00000346839	702
ENSG00000011465	DCN	9606.ENSP00000052754	ENSG00000138735	PDE5A	9606.ENSP00000347046	528
ENSG00000011465	DCN	9606.ENSP00000052754	ENSG00000092969	TGFB2	9606.ENSP00000355896	970
ENSG00000011465	DCN	9606.ENSP00000052754	ENSG00000112715	VEGFA	9606.ENSP00000361125	866
ENSG00000011465	DCN	9606.ENSP00000052754	ENSG00000176022	B3GALT6	9606.ENSP00000368496	916
ENSG00000011465	DCN	9606.ENSP00000052754	ENSG00000188157	AGRN	9606.ENSP00000368678	900
ENSG00000011465	DCN	9606.ENSP00000052754	ENSG00000073910	FRY	9606.ENSP00000369600	495
ENSG00000011465	DCN	9606.ENSP00000052754	ENSG00000214415	GNAT3	9606.ENSP00000381339	508
ENSG00000049247	UTS2	9606.ENSP00000054668	ENSG00000133636	NTS	9606.ENSP00000256010	907
ENSG00000049247	UTS2	9606.ENSP00000054668	ENSG00000147571	CRH	9606.ENSP00000276571	561
ENSG00000049247	UTS2	9606.ENSP00000054668	ENSG00000163794	UCN	9606.ENSP00000296099	749
ENSG00000049247	UTS2	9606.ENSP00000054668	ENSG00000115353	TACR1	9606.ENSP00000303522	900
ENSG00000049247	UTS2	9606.ENSP00000054668	ENSG00000169860	P2RY1	9606.ENSP00000304767	900
ENSG00000049247	UTS2	9606.ENSP00000054668	ENSG00000169429	IL8	9606.ENSP00000306512	804
ENSG00000049247	UTS2	9606.ENSP00000054668	ENSG00000174417	TRHR	9606.ENSP00000309818	900
ENSG00000049247	UTS2	9606.ENSP00000054668	ENSG00000180914	OXTR	9606.ENSP00000324270	906
ENSG00000049247	UTS2	9606.ENSP00000054668	ENSG00000188958	UTS2D	9606.ENSP00000340526	906
ENSG00000049247	UTS2	9606.ENSP00000054668	ENSG00000127129	EDN2	9606.ENSP00000361668	900
ENSG00000049247	UTS2	9606.ENSP00000054668	ENSG00000075073	TACR2	9606.ENSP00000362403	900
ENSG00000049247	UTS2	9606.ENSP00000054668	ENSG00000165168	CYBB	9606.ENSP00000367851	446
ENSG00000049247	UTS2	9606.ENSP00000054668	ENSG00000197696	NMB	9606.ENSP00000378089	900
ENSG00000049247	UTS2	9606.ENSP00000054668	ENSG00000215644	GCGR	9606.ENSP00000383558	900
ENSG00000049247	UTS2	9606.ENSP00000054668	ENSG00000213906	LTB4R2	9606.ENSP00000433290	900
ENSG00000038295	TLL1	9606.ENSP00000061240	ENSG00000129038	LOXL1	9606.ENSP00000261921	913
ENSG00000038295	TLL1	9606.ENSP00000061240	ENSG00000156140	ADAMTS3	9606.ENSP00000286657	902
ENSG00000038295	TLL1	9606.ENSP00000061240	ENSG00000114270	COL7A1	9606.ENSP00000332371	910
ENSG00000038295	TLL1	9606.ENSP00000061240	ENSG00000180336	C17orf104	9606.ENSP00000386452	515
ENSG00000012124	CD22	9606.ENSP00000085219	ENSG00000110092	CCND1	9606.ENSP00000227507	459
ENSG00000012124	CD22	9606.ENSP00000085219	ENSG00000113916	BCL6	9606.ENSP00000232014	565
ENSG00000012124	CD22	9606.ENSP00000085219	ENSG00000090339	ICAM1	9606.ENSP00000264832	474
ENSG00000012124	CD22	9606.ENSP00000085219	ENSG00000163631	ALB	9606.ENSP00000295897	472
ENSG00000012124	CD22	9606.ENSP00000085219	ENSG00000164171	ITGA2	9606.ENSP00000296585	414
ENSG00000012124	CD22	9606.ENSP00000085219	ENSG00000135218	CD36	9606.ENSP00000308165	422
ENSG00000012124	CD22	9606.ENSP00000085219	ENSG00000104894	CD37	9606.ENSP00000325708	659
ENSG00000012124	CD22	9606.ENSP00000085219	ENSG00000136997	MYC	9606.ENSP00000367207	412
ENSG00000067182	TNFRSF1A	9606.ENSP00000162749	ENSG00000115461	IGFBP5	9606.ENSP00000233813	806
ENSG00000067182	TNFRSF1A	9606.ENSP00000162749	ENSG00000121858	TNFSF10	9606.ENSP00000241261	700
ENSG00000067182	TNFRSF1A	9606.ENSP00000162749	ENSG00000123240	OPTN	9606.ENSP00000263036	636
ENSG00000067182	TNFRSF1A	9606.ENSP00000162749	ENSG00000090339	ICAM1	9606.ENSP00000264832	528
ENSG00000067182	TNFRSF1A	9606.ENSP00000162749	ENSG00000120889	TNFRSF10B	9606.ENSP00000276431	881
ENSG00000067182	TNFRSF1A	9606.ENSP00000162749	ENSG00000154277	UCHL1	9606.ENSP00000284440	574
ENSG00000067182	TNFRSF1A	9606.ENSP00000162749	ENSG00000132170	PPARG	9606.ENSP00000287820	912
ENSG00000067182	TNFRSF1A	9606.ENSP00000162749	ENSG00000162692	VCAM1	9606.ENSP00000294728	459
ENSG00000067182	TNFRSF1A	9606.ENSP00000162749	ENSG00000163631	ALB	9606.ENSP00000295897	416
ENSG00000067182	TNFRSF1A	9606.ENSP00000162749	ENSG00000164171	ITGA2	9606.ENSP00000296585	418
ENSG00000067182	TNFRSF1A	9606.ENSP00000162749	ENSG00000169429	IL8	9606.ENSP00000306512	454
ENSG00000067182	TNFRSF1A	9606.ENSP00000162749	ENSG00000105974	CAV1	9606.ENSP00000339191	957
ENSG00000067182	TNFRSF1A	9606.ENSP00000162749	ENSG00000161955	TNFSF13	9606.ENSP00000343505	564
ENSG00000067182	TNFRSF1A	9606.ENSP00000162749	ENSG00000187601	MAGEH1	9606.ENSP00000343706	576
ENSG00000067182	TNFRSF1A	9606.ENSP00000162749	ENSG00000049249	TNFRSF9	9606.ENSP00000366729	505
ENSG00000067182	TNFRSF1A	9606.ENSP00000162749	ENSG00000215788	TNFRSF25	9606.ENSP00000367013	649
ENSG00000067182	TNFRSF1A	9606.ENSP00000162749	ENSG00000161011	SQSTM1	9606.ENSP00000374455	912
ENSG00000067182	TNFRSF1A	9606.ENSP00000162749	ENSG00000178607	ERN1	9606.ENSP00000401445	650
ENSG00000071246	VASH1	9606.ENSP00000167106	ENSG00000119699	TGFB3	9606.ENSP00000238682	495
ENSG00000071246	VASH1	9606.ENSP00000167106	ENSG00000112715	VEGFA	9606.ENSP00000361125	874
ENSG00000070669	ASNS	9606.ENSP00000175506	ENSG00000087074	PPP1R15A	9606.ENSP00000200453	410
ENSG00000070669	ASNS	9606.ENSP00000175506	ENSG00000101255	TRIB3	9606.ENSP00000217233	583
ENSG00000070669	ASNS	9606.ENSP00000175506	ENSG00000134294	SLC38A2	9606.ENSP00000256689	472
ENSG00000070669	ASNS	9606.ENSP00000175506	ENSG00000134440	NARS	9606.ENSP00000256854	758
ENSG00000070669	ASNS	9606.ENSP00000175506	ENSG00000103257	SLC7A5	9606.ENSP00000261622	630
ENSG00000070669	ASNS	9606.ENSP00000175506	ENSG00000090861	AARS	9606.ENSP00000261772	983
ENSG00000070669	ASNS	9606.ENSP00000175506	ENSG00000115919	KYNU	9606.ENSP00000264170	713
ENSG00000070669	ASNS	9606.ENSP00000175506	ENSG00000151012	SLC7A11	9606.ENSP00000280612	550
ENSG00000070669	ASNS	9606.ENSP00000175506	ENSG00000182199	SHMT2	9606.ENSP00000333667	449
ENSG00000070669	ASNS	9606.ENSP00000175506	ENSG00000128272	ATF4	9606.ENSP00000336790	992
ENSG00000070669	ASNS	9606.ENSP00000175506	ENSG00000162772	ATF3	9606.ENSP00000344352	591
ENSG00000070669	ASNS	9606.ENSP00000175506	ENSG00000187514	PTMA	9606.ENSP00000344547	521
ENSG00000070669	ASNS	9606.ENSP00000175506	ENSG00000072210	ALDH3A2	9606.ENSP00000345774	814
ENSG00000070669	ASNS	9606.ENSP00000175506	ENSG00000118217	ATF6	9606.ENSP00000356919	416
ENSG00000070669	ASNS	9606.ENSP00000175506	ENSG00000092621	PHGDH	9606.ENSP00000358417	469
ENSG00000070669	ASNS	9606.ENSP00000175506	ENSG00000120053	GOT1	9606.ENSP00000359539	939
ENSG00000070669	ASNS	9606.ENSP00000175506	ENSG00000116761	CTH	9606.ENSP00000359976	429
ENSG00000070669	ASNS	9606.ENSP00000175506	ENSG00000134684	YARS	9606.ENSP00000362576	426
ENSG00000070669	ASNS	9606.ENSP00000175506	ENSG00000135069	PSAT1	9606.ENSP00000365773	523
ENSG00000070669	ASNS	9606.ENSP00000175506	ENSG00000110619	CARS	9606.ENSP00000369897	413
ENSG00000070669	ASNS	9606.ENSP00000175506	ENSG00000106105	GARS	9606.ENSP00000373918	989
ENSG00000070669	ASNS	9606.ENSP00000175506	ENSG00000065911	MTHFD2	9606.ENSP00000377617	487
ENSG00000070669	ASNS	9606.ENSP00000175506	ENSG00000169136	ATF5	9606.ENSP00000396954	412
ENSG00000070669	ASNS	9606.ENSP00000175506	ENSG00000163406	SLC15A2	9606.ENSP00000417085	410
ENSG00000070669	ASNS	9606.ENSP00000175506	ENSG00000175197	DDIT3	9606.ENSP00000447803	506
ENSG00000073331	ALPK1	9606.ENSP00000177648	ENSG00000177398	UMODL1	9606.ENSP00000386126	407
ENSG00000172995	ARPP21	9606.ENSP00000187397	ENSG00000131771	PPP1R1B	9606.ENSP00000254079	753
ENSG00000078098	FAP	9606.ENSP00000188790	ENSG00000136010	ALDH1L2	9606.ENSP00000258494	405
ENSG00000078098	FAP	9606.ENSP00000188790	ENSG00000105974	CAV1	9606.ENSP00000339191	530
ENSG00000065060	UHRF1BP1	9606.ENSP00000192788	ENSG00000154319	FAM167A	9606.ENSP00000284486	776
ENSG00000065060	UHRF1BP1	9606.ENSP00000192788	ENSG00000153064	BANK1	9606.ENSP00000320509	508
ENSG00000065060	UHRF1BP1	9606.ENSP00000192788	ENSG00000138378	STAT4	9606.ENSP00000351255	571
ENSG00000065060	UHRF1BP1	9606.ENSP00000192788	ENSG00000116717	GADD45A	9606.ENSP00000360025	412
ENSG00000065060	UHRF1BP1	9606.ENSP00000192788	ENSG00000127540	UQCR11	9606.ENSP00000466420	546
ENSG00000087074	PPP1R15A	9606.ENSP00000200453	ENSG00000100219	XBP1	9606.ENSP00000216037	535
ENSG00000087074	PPP1R15A	9606.ENSP00000200453	ENSG00000128272	ATF4	9606.ENSP00000336790	976
ENSG00000087074	PPP1R15A	9606.ENSP00000200453	ENSG00000162772	ATF3	9606.ENSP00000344352	548
ENSG00000087074	PPP1R15A	9606.ENSP00000200453	ENSG00000163513	TGFBR2	9606.ENSP00000351905	900
ENSG00000087074	PPP1R15A	9606.ENSP00000200453	ENSG00000118217	ATF6	9606.ENSP00000356919	506
ENSG00000087074	PPP1R15A	9606.ENSP00000200453	ENSG00000116717	GADD45A	9606.ENSP00000360025	472
ENSG00000087074	PPP1R15A	9606.ENSP00000200453	ENSG00000169136	ATF5	9606.ENSP00000396954	573
ENSG00000087074	PPP1R15A	9606.ENSP00000200453	ENSG00000178607	ERN1	9606.ENSP00000401445	513
ENSG00000087074	PPP1R15A	9606.ENSP00000200453	ENSG00000173812	EIF1	9606.ENSP00000419449	487
ENSG00000087074	PPP1R15A	9606.ENSP00000200453	ENSG00000175197	DDIT3	9606.ENSP00000447803	933
ENSG00000090932	DLL3	9606.ENSP00000205143	ENSG00000135547	HEY2	9606.ENSP00000357348	585
ENSG00000094963	FMO2	9606.ENSP00000209929	ENSG00000100197	CYP2D6	9606.ENSP00000353820	924
ENSG00000100219	XBP1	9606.ENSP00000216037	ENSG00000101255	TRIB3	9606.ENSP00000217233	408
ENSG00000100219	XBP1	9606.ENSP00000216037	ENSG00000111087	GLI1	9606.ENSP00000228682	404
ENSG00000100219	XBP1	9606.ENSP00000216037	ENSG00000113916	BCL6	9606.ENSP00000232014	583
ENSG00000100219	XBP1	9606.ENSP00000216037	ENSG00000117461	PIK3R3	9606.ENSP00000262741	469
ENSG00000100219	XBP1	9606.ENSP00000216037	ENSG00000153879	CEBPG	9606.ENSP00000284000	416
ENSG00000100219	XBP1	9606.ENSP00000216037	ENSG00000128272	ATF4	9606.ENSP00000336790	890
ENSG00000100219	XBP1	9606.ENSP00000216037	ENSG00000162772	ATF3	9606.ENSP00000344352	638
ENSG00000100219	XBP1	9606.ENSP00000216037	ENSG00000198324	FAM109A	9606.ENSP00000354461	410
ENSG00000100219	XBP1	9606.ENSP00000216037	ENSG00000118217	ATF6	9606.ENSP00000356919	998
ENSG00000100219	XBP1	9606.ENSP00000216037	ENSG00000112715	VEGFA	9606.ENSP00000361125	851
ENSG00000100219	XBP1	9606.ENSP00000216037	ENSG00000136997	MYC	9606.ENSP00000367207	412
ENSG00000100219	XBP1	9606.ENSP00000216037	ENSG00000099958	DERL3	9606.ENSP00000384744	442
ENSG00000100219	XBP1	9606.ENSP00000216037	ENSG00000169136	ATF5	9606.ENSP00000396954	465
ENSG00000100219	XBP1	9606.ENSP00000216037	ENSG00000178607	ERN1	9606.ENSP00000401445	998
ENSG00000100219	XBP1	9606.ENSP00000216037	ENSG00000051108	HERPUD1	9606.ENSP00000409555	420
ENSG00000100219	XBP1	9606.ENSP00000216037	ENSG00000175197	DDIT3	9606.ENSP00000447803	951
ENSG00000100292	HMOX1	9606.ENSP00000216117	ENSG00000087245	MMP2	9606.ENSP00000219070	472
ENSG00000100292	HMOX1	9606.ENSP00000216117	ENSG00000108590	MED31	9606.ENSP00000225728	420
ENSG00000100292	HMOX1	9606.ENSP00000216117	ENSG00000110092	CCND1	9606.ENSP00000227507	416
ENSG00000100292	HMOX1	9606.ENSP00000216117	ENSG00000130203	APOE	9606.ENSP00000252486	581
ENSG00000100292	HMOX1	9606.ENSP00000216117	ENSG00000186951	PPARA	9606.ENSP00000262735	570
ENSG00000100292	HMOX1	9606.ENSP00000216117	ENSG00000090013	BLVRB	9606.ENSP00000263368	969
ENSG00000100292	HMOX1	9606.ENSP00000216117	ENSG00000047457	CP	9606.ENSP00000264613	549
ENSG00000100292	HMOX1	9606.ENSP00000216117	ENSG00000090339	ICAM1	9606.ENSP00000264832	648
ENSG00000100292	HMOX1	9606.ENSP00000216117	ENSG00000113739	STC2	9606.ENSP00000265087	819
ENSG00000100292	HMOX1	9606.ENSP00000216117	ENSG00000167996	FTH1	9606.ENSP00000273550	400
ENSG00000100292	HMOX1	9606.ENSP00000216117	ENSG00000148926	ADM	9606.ENSP00000278175	878
ENSG00000100292	HMOX1	9606.ENSP00000216117	ENSG00000151012	SLC7A11	9606.ENSP00000280612	489
ENSG00000100292	HMOX1	9606.ENSP00000216117	ENSG00000153162	BMP6	9606.ENSP00000283147	832
ENSG00000100292	HMOX1	9606.ENSP00000216117	ENSG00000132170	PPARG	9606.ENSP00000287820	912
ENSG00000100292	HMOX1	9606.ENSP00000216117	ENSG00000162692	VCAM1	9606.ENSP00000294728	909
ENSG00000100292	HMOX1	9606.ENSP00000216117	ENSG00000163631	ALB	9606.ENSP00000295897	645
ENSG00000100292	HMOX1	9606.ENSP00000216117	ENSG00000164171	ITGA2	9606.ENSP00000296585	499
ENSG00000100292	HMOX1	9606.ENSP00000216117	ENSG00000017427	IGF1	9606.ENSP00000302665	400
ENSG00000100292	HMOX1	9606.ENSP00000216117	ENSG00000169429	IL8	9606.ENSP00000306512	570
ENSG00000100292	HMOX1	9606.ENSP00000216117	ENSG00000135218	CD36	9606.ENSP00000308165	471
ENSG00000100292	HMOX1	9606.ENSP00000216117	ENSG00000025423	HSD17B6	9606.ENSP00000318631	585
ENSG00000100292	HMOX1	9606.ENSP00000216117	ENSG00000181019	NQO1	9606.ENSP00000319788	475
ENSG00000100292	HMOX1	9606.ENSP00000216117	ENSG00000128272	ATF4	9606.ENSP00000336790	903
ENSG00000100292	HMOX1	9606.ENSP00000216117	ENSG00000105974	CAV1	9606.ENSP00000339191	831
ENSG00000100292	HMOX1	9606.ENSP00000216117	ENSG00000162772	ATF3	9606.ENSP00000344352	576
ENSG00000100292	HMOX1	9606.ENSP00000216117	ENSG00000185022	MAFF	9606.ENSP00000345393	457
ENSG00000100292	HMOX1	9606.ENSP00000216117	ENSG00000197063	MAFG	9606.ENSP00000350369	580
ENSG00000100292	HMOX1	9606.ENSP00000216117	ENSG00000116701	NCF2	9606.ENSP00000356505	408
ENSG00000100292	HMOX1	9606.ENSP00000216117	ENSG00000023909	GCLM	9606.ENSP00000359258	731
ENSG00000100292	HMOX1	9606.ENSP00000216117	ENSG00000116717	GADD45A	9606.ENSP00000360025	434
ENSG00000100292	HMOX1	9606.ENSP00000216117	ENSG00000171862	PTEN	9606.ENSP00000361021	400
ENSG00000100292	HMOX1	9606.ENSP00000216117	ENSG00000112715	VEGFA	9606.ENSP00000361125	913
ENSG00000100292	HMOX1	9606.ENSP00000216117	ENSG00000087086	FTL	9606.ENSP00000366525	473
ENSG00000100292	HMOX1	9606.ENSP00000216117	ENSG00000136997	MYC	9606.ENSP00000367207	457
ENSG00000100292	HMOX1	9606.ENSP00000216117	ENSG00000107562	CXCL12	9606.ENSP00000379140	877
ENSG00000100292	HMOX1	9606.ENSP00000216117	ENSG00000175197	DDIT3	9606.ENSP00000447803	507
ENSG00000087303	NID2	9606.ENSP00000216286	ENSG00000108821	COL1A1	9606.ENSP00000225964	651
ENSG00000087303	NID2	9606.ENSP00000216286	ENSG00000049540	ELN	9606.ENSP00000252034	566
ENSG00000087303	NID2	9606.ENSP00000216286	ENSG00000188783	PRELP	9606.ENSP00000343924	664
ENSG00000087303	NID2	9606.ENSP00000216286	ENSG00000110492	MDK	9606.ENSP00000352852	577
ENSG00000100889	PCK2	9606.ENSP00000216780	ENSG00000105550	FGF21	9606.ENSP00000222157	472
ENSG00000100889	PCK2	9606.ENSP00000216780	ENSG00000186951	PPARA	9606.ENSP00000262735	749
ENSG00000100889	PCK2	9606.ENSP00000216780	ENSG00000109819	PPARGC1A	9606.ENSP00000264867	557
ENSG00000100889	PCK2	9606.ENSP00000216780	ENSG00000138823	MTTP	9606.ENSP00000265517	445
ENSG00000100889	PCK2	9606.ENSP00000216780	ENSG00000142178	SIK1	9606.ENSP00000270162	431
ENSG00000100889	PCK2	9606.ENSP00000216780	ENSG00000153879	CEBPG	9606.ENSP00000284000	795
ENSG00000100889	PCK2	9606.ENSP00000216780	ENSG00000132170	PPARG	9606.ENSP00000287820	583
ENSG00000100889	PCK2	9606.ENSP00000216780	ENSG00000163631	ALB	9606.ENSP00000295897	537
ENSG00000100889	PCK2	9606.ENSP00000216780	ENSG00000135218	CD36	9606.ENSP00000308165	499
ENSG00000100889	PCK2	9606.ENSP00000216780	ENSG00000025423	HSD17B6	9606.ENSP00000318631	414
ENSG00000100889	PCK2	9606.ENSP00000216780	ENSG00000163581	SLC2A2	9606.ENSP00000323568	694
ENSG00000100889	PCK2	9606.ENSP00000216780	ENSG00000175564	UCP3	9606.ENSP00000323740	472
ENSG00000100889	PCK2	9606.ENSP00000216780	ENSG00000162772	ATF3	9606.ENSP00000344352	867
ENSG00000100889	PCK2	9606.ENSP00000216780	ENSG00000166123	GPT2	9606.ENSP00000345282	438
ENSG00000100889	PCK2	9606.ENSP00000216780	ENSG00000130829	DUSP9	9606.ENSP00000345853	710
ENSG00000100889	PCK2	9606.ENSP00000216780	ENSG00000065833	ME1	9606.ENSP00000358719	507
ENSG00000100889	PCK2	9606.ENSP00000216780	ENSG00000120053	GOT1	9606.ENSP00000359539	417
ENSG00000100889	PCK2	9606.ENSP00000216780	ENSG00000215644	GCGR	9606.ENSP00000383558	472
ENSG00000019186	CYP24A1	9606.ENSP00000216862	ENSG00000095596	CYP26A1	9606.ENSP00000224356	423
ENSG00000019186	CYP24A1	9606.ENSP00000216862	ENSG00000167434	CA4	9606.ENSP00000300900	702
ENSG00000101162	TUBB1	9606.ENSP00000217133	ENSG00000107796	ACTA2	9606.ENSP00000224784	550
ENSG00000101162	TUBB1	9606.ENSP00000217133	ENSG00000067715	SYT1	9606.ENSP00000261205	407
ENSG00000101162	TUBB1	9606.ENSP00000217133	ENSG00000155304	HSPA13	9606.ENSP00000285667	402
ENSG00000101162	TUBB1	9606.ENSP00000217133	ENSG00000172780	RAB43	9606.ENSP00000319781	534
ENSG00000101162	TUBB1	9606.ENSP00000217133	ENSG00000108515	ENO3	9606.ENSP00000324105	433
ENSG00000101162	TUBB1	9606.ENSP00000217133	ENSG00000124107	SLPI	9606.ENSP00000342082	668
ENSG00000101162	TUBB1	9606.ENSP00000217133	ENSG00000184678	HIST2H2BE	9606.ENSP00000358151	478
ENSG00000101162	TUBB1	9606.ENSP00000217133	ENSG00000112742	TTK	9606.ENSP00000358813	609
ENSG00000101162	TUBB1	9606.ENSP00000217133	ENSG00000147400	CETN2	9606.ENSP00000359300	415
ENSG00000101162	TUBB1	9606.ENSP00000217133	ENSG00000187627	RGPD1	9606.ENSP00000381253	483
ENSG00000101162	TUBB1	9606.ENSP00000217133	ENSG00000197653	DNAH10	9606.ENSP00000386770	564
ENSG00000101255	TRIB3	9606.ENSP00000217233	ENSG00000113916	BCL6	9606.ENSP00000232014	472
ENSG00000101255	TRIB3	9606.ENSP00000217233	ENSG00000103257	SLC7A5	9606.ENSP00000261622	564
ENSG00000101255	TRIB3	9606.ENSP00000217233	ENSG00000102547	CAB39L	9606.ENSP00000261669	404
ENSG00000101255	TRIB3	9606.ENSP00000217233	ENSG00000186951	PPARA	9606.ENSP00000262735	931
ENSG00000101255	TRIB3	9606.ENSP00000217233	ENSG00000073282	TP63	9606.ENSP00000264731	406
ENSG00000101255	TRIB3	9606.ENSP00000217233	ENSG00000146733	PSPH	9606.ENSP00000275605	430
ENSG00000101255	TRIB3	9606.ENSP00000217233	ENSG00000151012	SLC7A11	9606.ENSP00000280612	511
ENSG00000101255	TRIB3	9606.ENSP00000217233	ENSG00000132170	PPARG	9606.ENSP00000287820	835
ENSG00000101255	TRIB3	9606.ENSP00000217233	ENSG00000175175	PPM1E	9606.ENSP00000312411	659
ENSG00000101255	TRIB3	9606.ENSP00000217233	ENSG00000105204	DYRK1B	9606.ENSP00000312789	418
ENSG00000101255	TRIB3	9606.ENSP00000217233	ENSG00000128272	ATF4	9606.ENSP00000336790	992
ENSG00000101255	TRIB3	9606.ENSP00000217233	ENSG00000162772	ATF3	9606.ENSP00000344352	532
ENSG00000101255	TRIB3	9606.ENSP00000217233	ENSG00000115414	FN1	9606.ENSP00000346839	574
ENSG00000101255	TRIB3	9606.ENSP00000217233	ENSG00000118217	ATF6	9606.ENSP00000356919	416
ENSG00000101255	TRIB3	9606.ENSP00000217233	ENSG00000171862	PTEN	9606.ENSP00000361021	512
ENSG00000101255	TRIB3	9606.ENSP00000217233	ENSG00000168003	SLC3A2	9606.ENSP00000367123	421
ENSG00000101255	TRIB3	9606.ENSP00000217233	ENSG00000169136	ATF5	9606.ENSP00000396954	871
ENSG00000101255	TRIB3	9606.ENSP00000217233	ENSG00000128965	CHAC1	9606.ENSP00000398105	512
ENSG00000101255	TRIB3	9606.ENSP00000217233	ENSG00000021826	CPS1	9606.ENSP00000402608	436
ENSG00000101255	TRIB3	9606.ENSP00000217233	ENSG00000175197	DDIT3	9606.ENSP00000447803	902
ENSG00000101825	MXRA5	9606.ENSP00000217939	ENSG00000102547	CAB39L	9606.ENSP00000261669	588
ENSG00000101825	MXRA5	9606.ENSP00000217939	ENSG00000166592	RRAD	9606.ENSP00000299759	448
ENSG00000101825	MXRA5	9606.ENSP00000217939	ENSG00000167550	RHEBL1	9606.ENSP00000301068	448
ENSG00000101825	MXRA5	9606.ENSP00000217939	ENSG00000138735	PDE5A	9606.ENSP00000347046	511
ENSG00000101825	MXRA5	9606.ENSP00000217939	ENSG00000062096	ARSF	9606.ENSP00000352319	554
ENSG00000101825	MXRA5	9606.ENSP00000217939	ENSG00000073910	FRY	9606.ENSP00000369600	483
ENSG00000101825	MXRA5	9606.ENSP00000217939	ENSG00000214415	GNAT3	9606.ENSP00000381339	508
ENSG00000087245	MMP2	9606.ENSP00000219070	ENSG00000107796	ACTA2	9606.ENSP00000224784	509
ENSG00000087245	MMP2	9606.ENSP00000219070	ENSG00000108821	COL1A1	9606.ENSP00000225964	857
ENSG00000087245	MMP2	9606.ENSP00000219070	ENSG00000110092	CCND1	9606.ENSP00000227507	590
ENSG00000087245	MMP2	9606.ENSP00000219070	ENSG00000119699	TGFB3	9606.ENSP00000238682	878
ENSG00000087245	MMP2	9606.ENSP00000219070	ENSG00000123384	LRP1	9606.ENSP00000243077	407
ENSG00000087245	MMP2	9606.ENSP00000219070	ENSG00000130203	APOE	9606.ENSP00000252486	586
ENSG00000087245	MMP2	9606.ENSP00000219070	ENSG00000131016	AKAP12	9606.ENSP00000253332	832
ENSG00000087245	MMP2	9606.ENSP00000219070	ENSG00000137801	THBS1	9606.ENSP00000260356	993
ENSG00000087245	MMP2	9606.ENSP00000219070	ENSG00000119681	LTBP2	9606.ENSP00000261978	571
ENSG00000087245	MMP2	9606.ENSP00000219070	ENSG00000186951	PPARA	9606.ENSP00000262735	463
ENSG00000087245	MMP2	9606.ENSP00000219070	ENSG00000090339	ICAM1	9606.ENSP00000264832	926
ENSG00000087245	MMP2	9606.ENSP00000219070	ENSG00000139329	LUM	9606.ENSP00000266718	488
ENSG00000087245	MMP2	9606.ENSP00000219070	ENSG00000146197	SCUBE3	9606.ENSP00000274938	581
ENSG00000087245	MMP2	9606.ENSP00000219070	ENSG00000148926	ADM	9606.ENSP00000278175	407
ENSG00000087245	MMP2	9606.ENSP00000219070	ENSG00000152377	SPOCK1	9606.ENSP00000282223	689
ENSG00000087245	MMP2	9606.ENSP00000219070	ENSG00000156140	ADAMTS3	9606.ENSP00000286657	515
ENSG00000087245	MMP2	9606.ENSP00000219070	ENSG00000132170	PPARG	9606.ENSP00000287820	507
ENSG00000087245	MMP2	9606.ENSP00000219070	ENSG00000162692	VCAM1	9606.ENSP00000294728	582
ENSG00000087245	MMP2	9606.ENSP00000219070	ENSG00000163631	ALB	9606.ENSP00000295897	659
ENSG00000087245	MMP2	9606.ENSP00000219070	ENSG00000164171	ITGA2	9606.ENSP00000296585	560
ENSG00000087245	MMP2	9606.ENSP00000219070	ENSG00000164692	COL1A2	9606.ENSP00000297268	606
ENSG00000087245	MMP2	9606.ENSP00000219070	ENSG00000164761	TNFRSF11B	9606.ENSP00000297350	471
ENSG00000087245	MMP2	9606.ENSP00000219070	ENSG00000187955	COL14A1	9606.ENSP00000297848	922
ENSG00000087245	MMP2	9606.ENSP00000219070	ENSG00000165197	FIGF	9606.ENSP00000297904	485
ENSG00000087245	MMP2	9606.ENSP00000219070	ENSG00000017427	IGF1	9606.ENSP00000302665	951
ENSG00000087245	MMP2	9606.ENSP00000219070	ENSG00000168542	COL3A1	9606.ENSP00000304408	632
ENSG00000087245	MMP2	9606.ENSP00000219070	ENSG00000169429	IL8	9606.ENSP00000306512	937
ENSG00000087245	MMP2	9606.ENSP00000219070	ENSG00000135218	CD36	9606.ENSP00000308165	405
ENSG00000087245	MMP2	9606.ENSP00000219070	ENSG00000175832	ETV4	9606.ENSP00000321835	762
ENSG00000087245	MMP2	9606.ENSP00000219070	ENSG00000185338	SOCS1	9606.ENSP00000329418	836
ENSG00000087245	MMP2	9606.ENSP00000219070	ENSG00000114270	COL7A1	9606.ENSP00000332371	689
ENSG00000087245	MMP2	9606.ENSP00000219070	ENSG00000105974	CAV1	9606.ENSP00000339191	837
ENSG00000087245	MMP2	9606.ENSP00000219070	ENSG00000179776	CDH5	9606.ENSP00000344115	523
ENSG00000087245	MMP2	9606.ENSP00000219070	ENSG00000162772	ATF3	9606.ENSP00000344352	890
ENSG00000087245	MMP2	9606.ENSP00000219070	ENSG00000196154	S100A4	9606.ENSP00000346294	407
ENSG00000087245	MMP2	9606.ENSP00000219070	ENSG00000198959	TGM2	9606.ENSP00000355330	860
ENSG00000087245	MMP2	9606.ENSP00000219070	ENSG00000092969	TGFB2	9606.ENSP00000355896	878
ENSG00000087245	MMP2	9606.ENSP00000219070	ENSG00000116701	NCF2	9606.ENSP00000356505	925
ENSG00000087245	MMP2	9606.ENSP00000219070	ENSG00000162616	DNAJB4	9606.ENSP00000359799	824
ENSG00000087245	MMP2	9606.ENSP00000219070	ENSG00000112175	BMP5	9606.ENSP00000359866	538
ENSG00000087245	MMP2	9606.ENSP00000219070	ENSG00000171862	PTEN	9606.ENSP00000361021	913
ENSG00000087245	MMP2	9606.ENSP00000219070	ENSG00000112715	VEGFA	9606.ENSP00000361125	991
ENSG00000087245	MMP2	9606.ENSP00000219070	ENSG00000084636	COL16A1	9606.ENSP00000362776	920
ENSG00000087245	MMP2	9606.ENSP00000219070	ENSG00000136997	MYC	9606.ENSP00000367207	908
ENSG00000087245	MMP2	9606.ENSP00000219070	ENSG00000146674	IGFBP3	9606.ENSP00000370473	975
ENSG00000087245	MMP2	9606.ENSP00000219070	ENSG00000066427	ATXN3	9606.ENSP00000376965	806
ENSG00000087245	MMP2	9606.ENSP00000219070	ENSG00000107562	CXCL12	9606.ENSP00000379140	967
ENSG00000087245	MMP2	9606.ENSP00000219070	ENSG00000144645	OSBPL10	9606.ENSP00000379804	740
ENSG00000087245	MMP2	9606.ENSP00000219070	ENSG00000119630	PGF	9606.ENSP00000451040	470
ENSG00000102879	CORO1A	9606.ENSP00000219150	ENSG00000107796	ACTA2	9606.ENSP00000224784	822
ENSG00000102879	CORO1A	9606.ENSP00000219150	ENSG00000123610	TNFAIP6	9606.ENSP00000243347	597
ENSG00000102879	CORO1A	9606.ENSP00000219150	ENSG00000137801	THBS1	9606.ENSP00000260356	606
ENSG00000102879	CORO1A	9606.ENSP00000219150	ENSG00000155011	DKK2	9606.ENSP00000285311	585
ENSG00000102879	CORO1A	9606.ENSP00000219150	ENSG00000135480	KRT7	9606.ENSP00000329243	451
ENSG00000102879	CORO1A	9606.ENSP00000219150	ENSG00000102024	PLS3	9606.ENSP00000348163	483
ENSG00000102879	CORO1A	9606.ENSP00000219150	ENSG00000137474	MYO7A	9606.ENSP00000386331	597
ENSG00000102879	CORO1A	9606.ENSP00000219150	ENSG00000157890	MEGF11	9606.ENSP00000386908	585
ENSG00000185615	PDIA2	9606.ENSP00000219406	ENSG00000123384	LRP1	9606.ENSP00000243077	576
ENSG00000185615	PDIA2	9606.ENSP00000219406	ENSG00000138823	MTTP	9606.ENSP00000265517	451
ENSG00000185615	PDIA2	9606.ENSP00000219406	ENSG00000155304	HSPA13	9606.ENSP00000285667	546
ENSG00000185615	PDIA2	9606.ENSP00000219406	ENSG00000161996	WDR90	9606.ENSP00000293879	503
ENSG00000185615	PDIA2	9606.ENSP00000219406	ENSG00000166794	PPIB	9606.ENSP00000300026	688
ENSG00000185615	PDIA2	9606.ENSP00000219406	ENSG00000108515	ENO3	9606.ENSP00000324105	409
ENSG00000185615	PDIA2	9606.ENSP00000219406	ENSG00000153132	CLGN	9606.ENSP00000326699	633
ENSG00000185615	PDIA2	9606.ENSP00000219406	ENSG00000125826	RBCK1	9606.ENSP00000348632	464
ENSG00000185615	PDIA2	9606.ENSP00000219406	ENSG00000164294	GPX8	9606.ENSP00000423822	424
ENSG00000103269	RHBDL1	9606.ENSP00000219551	ENSG00000130829	DUSP9	9606.ENSP00000345853	603
ENSG00000103269	RHBDL1	9606.ENSP00000219551	ENSG00000157557	ETS2	9606.ENSP00000353344	634
ENSG00000103269	RHBDL1	9606.ENSP00000219551	ENSG00000158828	PINK1	9606.ENSP00000364204	608
ENSG00000103966	EHD4	9606.ENSP00000220325	ENSG00000105974	CAV1	9606.ENSP00000339191	628
ENSG00000104140	RHOV	9606.ENSP00000220507	ENSG00000107796	ACTA2	9606.ENSP00000224784	559
ENSG00000104140	RHOV	9606.ENSP00000220507	ENSG00000111664	GNB3	9606.ENSP00000229264	449
ENSG00000104140	RHOV	9606.ENSP00000220507	ENSG00000128805	ARHGAP22	9606.ENSP00000249601	908
ENSG00000104140	RHOV	9606.ENSP00000220507	ENSG00000137727	ARHGAP20	9606.ENSP00000260283	900
ENSG00000104140	RHOV	9606.ENSP00000220507	ENSG00000137962	ARHGAP29	9606.ENSP00000260526	940
ENSG00000104140	RHOV	9606.ENSP00000220507	ENSG00000110237	ARHGEF17	9606.ENSP00000263674	900
ENSG00000104140	RHOV	9606.ENSP00000220507	ENSG00000075884	ARHGAP15	9606.ENSP00000295095	945
ENSG00000104140	RHOV	9606.ENSP00000220507	ENSG00000166592	RRAD	9606.ENSP00000299759	547
ENSG00000104140	RHOV	9606.ENSP00000220507	ENSG00000126785	RHOJ	9606.ENSP00000316729	906
ENSG00000104140	RHOV	9606.ENSP00000220507	ENSG00000112214	FHL5	9606.ENSP00000326022	487
ENSG00000104140	RHOV	9606.ENSP00000220507	ENSG00000116584	ARHGEF2	9606.ENSP00000354837	910
ENSG00000104140	RHOV	9606.ENSP00000220507	ENSG00000171680	PLEKHG5	9606.ENSP00000366977	910
ENSG00000104140	RHOV	9606.ENSP00000220507	ENSG00000123329	ARHGAP9	9606.ENSP00000377380	929
ENSG00000104140	RHOV	9606.ENSP00000220507	ENSG00000214415	GNAT3	9606.ENSP00000381339	431
ENSG00000104140	RHOV	9606.ENSP00000220507	ENSG00000139132	FGD4	9606.ENSP00000394487	900
ENSG00000104524	PYCRL	9606.ENSP00000220966	ENSG00000107796	ACTA2	9606.ENSP00000224784	403
ENSG00000104524	PYCRL	9606.ENSP00000220966	ENSG00000128191	DGCR8	9606.ENSP00000263209	481
ENSG00000104722	NEFM	9606.ENSP00000221166	ENSG00000130203	APOE	9606.ENSP00000252486	650
ENSG00000104722	NEFM	9606.ENSP00000221166	ENSG00000136854	STXBP1	9606.ENSP00000362399	575
ENSG00000104856	RELB	9606.ENSP00000221452	ENSG00000110092	CCND1	9606.ENSP00000227507	504
ENSG00000104856	RELB	9606.ENSP00000221452	ENSG00000090339	ICAM1	9606.ENSP00000264832	561
ENSG00000104856	RELB	9606.ENSP00000221452	ENSG00000162692	VCAM1	9606.ENSP00000294728	408
ENSG00000104856	RELB	9606.ENSP00000221452	ENSG00000163631	ALB	9606.ENSP00000295897	418
ENSG00000104856	RELB	9606.ENSP00000221452	ENSG00000172216	CEBPB	9606.ENSP00000305422	470
ENSG00000104856	RELB	9606.ENSP00000221452	ENSG00000169429	IL8	9606.ENSP00000306512	509
ENSG00000104856	RELB	9606.ENSP00000221452	ENSG00000136997	MYC	9606.ENSP00000367207	524
ENSG00000104856	RELB	9606.ENSP00000221452	ENSG00000096996	IL12RB1	9606.ENSP00000403103	900
ENSG00000104889	RNASEH2A	9606.ENSP00000221486	ENSG00000163624	CDS1	9606.ENSP00000295887	537
ENSG00000104889	RNASEH2A	9606.ENSP00000221486	ENSG00000166508	MCM7	9606.ENSP00000307288	632
ENSG00000104889	RNASEH2A	9606.ENSP00000221486	ENSG00000171848	RRM2	9606.ENSP00000353770	536
ENSG00000104899	AMH	9606.ENSP00000221496	ENSG00000123612	ACVR1C	9606.ENSP00000243349	509
ENSG00000104899	AMH	9606.ENSP00000221496	ENSG00000163631	ALB	9606.ENSP00000295897	457
ENSG00000104899	AMH	9606.ENSP00000221496	ENSG00000164171	ITGA2	9606.ENSP00000296585	553
ENSG00000104899	AMH	9606.ENSP00000221496	ENSG00000025423	HSD17B6	9606.ENSP00000318631	561
ENSG00000105516	DBP	9606.ENSP00000222122	ENSG00000134107	BHLHE40	9606.ENSP00000256495	403
ENSG00000105516	DBP	9606.ENSP00000222122	ENSG00000153879	CEBPG	9606.ENSP00000284000	546
ENSG00000105516	DBP	9606.ENSP00000222122	ENSG00000174738	NR1D2	9606.ENSP00000310006	440
ENSG00000105516	DBP	9606.ENSP00000222122	ENSG00000162772	ATF3	9606.ENSP00000344352	585
ENSG00000105516	DBP	9606.ENSP00000222122	ENSG00000175197	DDIT3	9606.ENSP00000447803	698
ENSG00000105538	RASIP1	9606.ENSP00000222145	ENSG00000137962	ARHGAP29	9606.ENSP00000260526	609
ENSG00000105538	RASIP1	9606.ENSP00000222145	ENSG00000167996	FTH1	9606.ENSP00000273550	479
ENSG00000105538	RASIP1	9606.ENSP00000222145	ENSG00000166592	RRAD	9606.ENSP00000299759	408
ENSG00000105538	RASIP1	9606.ENSP00000222145	ENSG00000126785	RHOJ	9606.ENSP00000316729	401
ENSG00000105538	RASIP1	9606.ENSP00000222145	ENSG00000137474	MYO7A	9606.ENSP00000386331	529
ENSG00000105550	FGF21	9606.ENSP00000222157	ENSG00000130513	GDF15	9606.ENSP00000252809	458
ENSG00000105550	FGF21	9606.ENSP00000222157	ENSG00000134853	PDGFRA	9606.ENSP00000257290	837
ENSG00000105550	FGF21	9606.ENSP00000222157	ENSG00000138379	MSTN	9606.ENSP00000260950	411
ENSG00000105550	FGF21	9606.ENSP00000222157	ENSG00000186951	PPARA	9606.ENSP00000262735	928
ENSG00000105550	FGF21	9606.ENSP00000222157	ENSG00000139292	LGR5	9606.ENSP00000266674	800
ENSG00000105550	FGF21	9606.ENSP00000222157	ENSG00000116604	MEF2D	9606.ENSP00000271555	406
ENSG00000105550	FGF21	9606.ENSP00000222157	ENSG00000132170	PPARG	9606.ENSP00000287820	516
ENSG00000105550	FGF21	9606.ENSP00000222157	ENSG00000165030	NFIL3	9606.ENSP00000297689	845
ENSG00000105550	FGF21	9606.ENSP00000222157	ENSG00000174951	FUT1	9606.ENSP00000312021	660
ENSG00000105550	FGF21	9606.ENSP00000222157	ENSG00000128272	ATF4	9606.ENSP00000336790	846
ENSG00000105550	FGF21	9606.ENSP00000222157	ENSG00000163513	TGFBR2	9606.ENSP00000351905	617
ENSG00000105550	FGF21	9606.ENSP00000222157	ENSG00000215644	GCGR	9606.ENSP00000383558	874
ENSG00000105550	FGF21	9606.ENSP00000222157	ENSG00000064195	DLX3	9606.ENSP00000389870	687
ENSG00000105550	FGF21	9606.ENSP00000222157	ENSG00000178752	FAM132B	9606.ENSP00000442304	513
ENSG00000158516	CPA2	9606.ENSP00000222481	ENSG00000106948	AKNA	9606.ENSP00000303769	412
ENSG00000158516	CPA2	9606.ENSP00000222481	ENSG00000065923	SLC9A7	9606.ENSP00000330320	432
ENSG00000128510	CPA4	9606.ENSP00000222482	ENSG00000106948	AKNA	9606.ENSP00000303769	459
ENSG00000105856	HBP1	9606.ENSP00000222574	ENSG00000110092	CCND1	9606.ENSP00000227507	903
ENSG00000105856	HBP1	9606.ENSP00000222574	ENSG00000136997	MYC	9606.ENSP00000367207	955
ENSG00000229809	ZNF688	9606.ENSP00000223459	ENSG00000132510	KDM6B	9606.ENSP00000254846	423
ENSG00000229809	ZNF688	9606.ENSP00000223459	ENSG00000168916	ZNF608	9606.ENSP00000307746	501
ENSG00000095596	CYP26A1	9606.ENSP00000224356	ENSG00000135437	RDH5	9606.ENSP00000257895	418
ENSG00000095596	CYP26A1	9606.ENSP00000224356	ENSG00000136155	SCEL	9606.ENSP00000302579	742
ENSG00000095596	CYP26A1	9606.ENSP00000224356	ENSG00000169429	IL8	9606.ENSP00000306512	801
ENSG00000095596	CYP26A1	9606.ENSP00000224356	ENSG00000025423	HSD17B6	9606.ENSP00000318631	434
ENSG00000095596	CYP26A1	9606.ENSP00000224356	ENSG00000143320	CRABP2	9606.ENSP00000357204	661
ENSG00000095596	CYP26A1	9606.ENSP00000224356	ENSG00000137868	STRA6	9606.ENSP00000456609	472
ENSG00000107796	ACTA2	9606.ENSP00000224784	ENSG00000108821	COL1A1	9606.ENSP00000225964	435
ENSG00000107796	ACTA2	9606.ENSP00000224784	ENSG00000110092	CCND1	9606.ENSP00000227507	470
ENSG00000107796	ACTA2	9606.ENSP00000224784	ENSG00000119699	TGFB3	9606.ENSP00000238682	528
ENSG00000107796	ACTA2	9606.ENSP00000224784	ENSG00000130203	APOE	9606.ENSP00000252486	475
ENSG00000107796	ACTA2	9606.ENSP00000224784	ENSG00000090861	AARS	9606.ENSP00000261772	655
ENSG00000107796	ACTA2	9606.ENSP00000224784	ENSG00000186951	PPARA	9606.ENSP00000262735	459
ENSG00000107796	ACTA2	9606.ENSP00000224784	ENSG00000115963	RND3	9606.ENSP00000263895	598
ENSG00000107796	ACTA2	9606.ENSP00000224784	ENSG00000080503	SMARCA2	9606.ENSP00000265773	680
ENSG00000107796	ACTA2	9606.ENSP00000224784	ENSG00000145703	IQGAP2	9606.ENSP00000274364	840
ENSG00000107796	ACTA2	9606.ENSP00000224784	ENSG00000155304	HSPA13	9606.ENSP00000285667	449
ENSG00000107796	ACTA2	9606.ENSP00000224784	ENSG00000132170	PPARG	9606.ENSP00000287820	505
ENSG00000107796	ACTA2	9606.ENSP00000224784	ENSG00000160883	HK3	9606.ENSP00000292432	465
ENSG00000107796	ACTA2	9606.ENSP00000224784	ENSG00000163631	ALB	9606.ENSP00000295897	581
ENSG00000107796	ACTA2	9606.ENSP00000224784	ENSG00000164171	ITGA2	9606.ENSP00000296585	635
ENSG00000107796	ACTA2	9606.ENSP00000224784	ENSG00000168542	COL3A1	9606.ENSP00000304408	493
ENSG00000107796	ACTA2	9606.ENSP00000224784	ENSG00000170961	HAS2	9606.ENSP00000306991	438
ENSG00000107796	ACTA2	9606.ENSP00000224784	ENSG00000172602	RND1	9606.ENSP00000308461	561
ENSG00000107796	ACTA2	9606.ENSP00000224784	ENSG00000126785	RHOJ	9606.ENSP00000316729	559
ENSG00000107796	ACTA2	9606.ENSP00000224784	ENSG00000175766	EIF4E1B	9606.ENSP00000323714	412
ENSG00000107796	ACTA2	9606.ENSP00000224784	ENSG00000108515	ENO3	9606.ENSP00000324105	494
ENSG00000107796	ACTA2	9606.ENSP00000224784	ENSG00000105974	CAV1	9606.ENSP00000339191	799
ENSG00000107796	ACTA2	9606.ENSP00000224784	ENSG00000106789	CORO2A	9606.ENSP00000343746	816
ENSG00000107796	ACTA2	9606.ENSP00000224784	ENSG00000166123	GPT2	9606.ENSP00000345282	610
ENSG00000107796	ACTA2	9606.ENSP00000224784	ENSG00000069869	NEDD4	9606.ENSP00000345530	675
ENSG00000107796	ACTA2	9606.ENSP00000224784	ENSG00000102024	PLS3	9606.ENSP00000348163	848
ENSG00000107796	ACTA2	9606.ENSP00000224784	ENSG00000163513	TGFBR2	9606.ENSP00000351905	412
ENSG00000107796	ACTA2	9606.ENSP00000224784	ENSG00000183856	IQGAP3	9606.ENSP00000354451	838
ENSG00000107796	ACTA2	9606.ENSP00000224784	ENSG00000092969	TGFB2	9606.ENSP00000355896	826
ENSG00000107796	ACTA2	9606.ENSP00000224784	ENSG00000074935	TUBE1	9606.ENSP00000357651	536
ENSG00000107796	ACTA2	9606.ENSP00000224784	ENSG00000148677	ANKRD1	9606.ENSP00000360762	533
ENSG00000107796	ACTA2	9606.ENSP00000224784	ENSG00000171862	PTEN	9606.ENSP00000361021	526
ENSG00000107796	ACTA2	9606.ENSP00000224784	ENSG00000112715	VEGFA	9606.ENSP00000361125	420
ENSG00000107796	ACTA2	9606.ENSP00000224784	ENSG00000136997	MYC	9606.ENSP00000367207	450
ENSG00000107796	ACTA2	9606.ENSP00000224784	ENSG00000197653	DNAH10	9606.ENSP00000386770	522
ENSG00000107796	ACTA2	9606.ENSP00000224784	ENSG00000178607	ERN1	9606.ENSP00000401445	420
ENSG00000108439	PNPO	9606.ENSP00000225573	ENSG00000135069	PSAT1	9606.ENSP00000365773	517
ENSG00000108439	PNPO	9606.ENSP00000225573	ENSG00000155666	KDM8	9606.ENSP00000398410	658
ENSG00000108590	MED31	9606.ENSP00000225728	ENSG00000186951	PPARA	9606.ENSP00000262735	925
ENSG00000108590	MED31	9606.ENSP00000225728	ENSG00000109819	PPARGC1A	9606.ENSP00000264867	903
ENSG00000108590	MED31	9606.ENSP00000225728	ENSG00000132170	PPARG	9606.ENSP00000287820	924
ENSG00000108590	MED31	9606.ENSP00000225728	ENSG00000163631	ALB	9606.ENSP00000295897	416
ENSG00000108590	MED31	9606.ENSP00000225728	ENSG00000164171	ITGA2	9606.ENSP00000296585	583
ENSG00000108590	MED31	9606.ENSP00000225728	ENSG00000169884	WNT10B	9606.ENSP00000301061	900
ENSG00000108590	MED31	9606.ENSP00000225728	ENSG00000172216	CEBPB	9606.ENSP00000305422	912
ENSG00000108590	MED31	9606.ENSP00000225728	ENSG00000135218	CD36	9606.ENSP00000308165	906
ENSG00000108590	MED31	9606.ENSP00000225728	ENSG00000187735	TCEA1	9606.ENSP00000428426	758
ENSG00000108821	COL1A1	9606.ENSP00000225964	ENSG00000119699	TGFB3	9606.ENSP00000238682	465
ENSG00000108821	COL1A1	9606.ENSP00000225964	ENSG00000134853	PDGFRA	9606.ENSP00000257290	404
ENSG00000108821	COL1A1	9606.ENSP00000225964	ENSG00000137801	THBS1	9606.ENSP00000260356	889
ENSG00000108821	COL1A1	9606.ENSP00000225964	ENSG00000139329	LUM	9606.ENSP00000266718	861
ENSG00000108821	COL1A1	9606.ENSP00000225964	ENSG00000152977	ZIC1	9606.ENSP00000282928	763
ENSG00000108821	COL1A1	9606.ENSP00000225964	ENSG00000153162	BMP6	9606.ENSP00000283147	427
ENSG00000108821	COL1A1	9606.ENSP00000225964	ENSG00000164171	ITGA2	9606.ENSP00000296585	985
ENSG00000108821	COL1A1	9606.ENSP00000225964	ENSG00000164692	COL1A2	9606.ENSP00000297268	963
ENSG00000108821	COL1A1	9606.ENSP00000225964	ENSG00000164761	TNFRSF11B	9606.ENSP00000297350	506
ENSG00000108821	COL1A1	9606.ENSP00000225964	ENSG00000187955	COL14A1	9606.ENSP00000297848	930
ENSG00000108821	COL1A1	9606.ENSP00000225964	ENSG00000165197	FIGF	9606.ENSP00000297904	910
ENSG00000108821	COL1A1	9606.ENSP00000225964	ENSG00000166794	PPIB	9606.ENSP00000300026	560
ENSG00000108821	COL1A1	9606.ENSP00000225964	ENSG00000142173	COL6A2	9606.ENSP00000300527	931
ENSG00000108821	COL1A1	9606.ENSP00000225964	ENSG00000168542	COL3A1	9606.ENSP00000304408	943
ENSG00000108821	COL1A1	9606.ENSP00000225964	ENSG00000171812	COL8A2	9606.ENSP00000305913	900
ENSG00000108821	COL1A1	9606.ENSP00000225964	ENSG00000135218	CD36	9606.ENSP00000308165	670
ENSG00000108821	COL1A1	9606.ENSP00000225964	ENSG00000182492	BGN	9606.ENSP00000327336	747
ENSG00000108821	COL1A1	9606.ENSP00000225964	ENSG00000114270	COL7A1	9606.ENSP00000332371	977
ENSG00000108821	COL1A1	9606.ENSP00000225964	ENSG00000120899	PTK2B	9606.ENSP00000332816	630
ENSG00000108821	COL1A1	9606.ENSP00000225964	ENSG00000113296	THBS4	9606.ENSP00000339730	671
ENSG00000108821	COL1A1	9606.ENSP00000225964	ENSG00000188783	PRELP	9606.ENSP00000343924	592
ENSG00000108821	COL1A1	9606.ENSP00000225964	ENSG00000115414	FN1	9606.ENSP00000346839	957
ENSG00000108821	COL1A1	9606.ENSP00000225964	ENSG00000196739	COL27A1	9606.ENSP00000348385	919
ENSG00000108821	COL1A1	9606.ENSP00000225964	ENSG00000092969	TGFB2	9606.ENSP00000355896	459
ENSG00000108821	COL1A1	9606.ENSP00000225964	ENSG00000112715	VEGFA	9606.ENSP00000361125	410
ENSG00000108821	COL1A1	9606.ENSP00000225964	ENSG00000084636	COL16A1	9606.ENSP00000362776	928
ENSG00000108821	COL1A1	9606.ENSP00000225964	ENSG00000146674	IGFBP3	9606.ENSP00000370473	653
ENSG00000108821	COL1A1	9606.ENSP00000225964	ENSG00000105695	MAG	9606.ENSP00000376048	570
ENSG00000108821	COL1A1	9606.ENSP00000225964	ENSG00000174963	ZIC4	9606.ENSP00000435509	757
ENSG00000109323	MANBA	9606.ENSP00000226578	ENSG00000178921	PFAS	9606.ENSP00000313490	485
ENSG00000110042	DTX4	9606.ENSP00000227451	ENSG00000069869	NEDD4	9606.ENSP00000345530	404
ENSG00000110042	DTX4	9606.ENSP00000227451	ENSG00000111262	KCNA1	9606.ENSP00000371985	487
ENSG00000110042	DTX4	9606.ENSP00000227451	ENSG00000131398	KCNC3	9606.ENSP00000434241	562
ENSG00000110092	CCND1	9606.ENSP00000227507	ENSG00000111087	GLI1	9606.ENSP00000228682	561
ENSG00000110092	CCND1	9606.ENSP00000227507	ENSG00000113916	BCL6	9606.ENSP00000232014	927
ENSG00000110092	CCND1	9606.ENSP00000227507	ENSG00000131016	AKAP12	9606.ENSP00000253332	846
ENSG00000110092	CCND1	9606.ENSP00000227507	ENSG00000089280	FUS	9606.ENSP00000254108	856
ENSG00000110092	CCND1	9606.ENSP00000227507	ENSG00000134107	BHLHE40	9606.ENSP00000256495	832
ENSG00000110092	CCND1	9606.ENSP00000227507	ENSG00000134853	PDGFRA	9606.ENSP00000257290	409
ENSG00000110092	CCND1	9606.ENSP00000227507	ENSG00000137801	THBS1	9606.ENSP00000260356	420
ENSG00000110092	CCND1	9606.ENSP00000227507	ENSG00000105173	CCNE1	9606.ENSP00000262643	928
ENSG00000110092	CCND1	9606.ENSP00000227507	ENSG00000123080	CDKN2C	9606.ENSP00000262662	968
ENSG00000110092	CCND1	9606.ENSP00000227507	ENSG00000186951	PPARA	9606.ENSP00000262735	565
ENSG00000110092	CCND1	9606.ENSP00000227507	ENSG00000115963	RND3	9606.ENSP00000263895	851
ENSG00000110092	CCND1	9606.ENSP00000227507	ENSG00000090339	ICAM1	9606.ENSP00000264832	479
ENSG00000110092	CCND1	9606.ENSP00000227507	ENSG00000080503	SMARCA2	9606.ENSP00000265773	878
ENSG00000110092	CCND1	9606.ENSP00000227507	ENSG00000140044	JDP2	9606.ENSP00000267569	846
ENSG00000110092	CCND1	9606.ENSP00000227507	ENSG00000145423	SFRP2	9606.ENSP00000274063	418
ENSG00000110092	CCND1	9606.ENSP00000227507	ENSG00000151876	FBXO4	9606.ENSP00000281623	990
ENSG00000110092	CCND1	9606.ENSP00000227507	ENSG00000155011	DKK2	9606.ENSP00000285311	842
ENSG00000110092	CCND1	9606.ENSP00000227507	ENSG00000132170	PPARG	9606.ENSP00000287820	580
ENSG00000110092	CCND1	9606.ENSP00000227507	ENSG00000162692	VCAM1	9606.ENSP00000294728	860
ENSG00000110092	CCND1	9606.ENSP00000227507	ENSG00000162992	NEUROD1	9606.ENSP00000295108	945
ENSG00000110092	CCND1	9606.ENSP00000227507	ENSG00000163631	ALB	9606.ENSP00000295897	649
ENSG00000110092	CCND1	9606.ENSP00000227507	ENSG00000164171	ITGA2	9606.ENSP00000296585	580
ENSG00000110092	CCND1	9606.ENSP00000227507	ENSG00000165197	FIGF	9606.ENSP00000297904	836
ENSG00000110092	CCND1	9606.ENSP00000227507	ENSG00000169884	WNT10B	9606.ENSP00000301061	470
ENSG00000110092	CCND1	9606.ENSP00000227507	ENSG00000017427	IGF1	9606.ENSP00000302665	921
ENSG00000110092	CCND1	9606.ENSP00000227507	ENSG00000172216	CEBPB	9606.ENSP00000305422	469
ENSG00000110092	CCND1	9606.ENSP00000227507	ENSG00000169429	IL8	9606.ENSP00000306512	895
ENSG00000110092	CCND1	9606.ENSP00000227507	ENSG00000166508	MCM7	9606.ENSP00000307288	953
ENSG00000110092	CCND1	9606.ENSP00000227507	ENSG00000117399	CDC20	9606.ENSP00000308450	472
ENSG00000110092	CCND1	9606.ENSP00000227507	ENSG00000164362	TERT	9606.ENSP00000309572	951
ENSG00000110092	CCND1	9606.ENSP00000227507	ENSG00000173207	CKS1B	9606.ENSP00000311083	548
ENSG00000110092	CCND1	9606.ENSP00000227507	ENSG00000105204	DYRK1B	9606.ENSP00000312789	878
ENSG00000110092	CCND1	9606.ENSP00000227507	ENSG00000157514	TSC22D3	9606.ENSP00000314655	828
ENSG00000110092	CCND1	9606.ENSP00000227507	ENSG00000175832	ETV4	9606.ENSP00000321835	412
ENSG00000110092	CCND1	9606.ENSP00000227507	ENSG00000085741	WNT11	9606.ENSP00000325526	409
ENSG00000110092	CCND1	9606.ENSP00000227507	ENSG00000141682	PMAIP1	9606.ENSP00000326119	835
ENSG00000110092	CCND1	9606.ENSP00000227507	ENSG00000185338	SOCS1	9606.ENSP00000329418	407
ENSG00000110092	CCND1	9606.ENSP00000227507	ENSG00000128272	ATF4	9606.ENSP00000336790	876
ENSG00000110092	CCND1	9606.ENSP00000227507	ENSG00000187840	EIF4EBP1	9606.ENSP00000340691	930
ENSG00000110092	CCND1	9606.ENSP00000227507	ENSG00000124107	SLPI	9606.ENSP00000342082	835
ENSG00000110092	CCND1	9606.ENSP00000227507	ENSG00000162772	ATF3	9606.ENSP00000344352	892
ENSG00000110092	CCND1	9606.ENSP00000227507	ENSG00000151090	THRB	9606.ENSP00000348827	651
ENSG00000110092	CCND1	9606.ENSP00000227507	ENSG00000175063	UBE2C	9606.ENSP00000348838	489
ENSG00000110092	CCND1	9606.ENSP00000227507	ENSG00000163513	TGFBR2	9606.ENSP00000351905	864
ENSG00000110092	CCND1	9606.ENSP00000227507	ENSG00000157557	ETS2	9606.ENSP00000353344	416
ENSG00000110092	CCND1	9606.ENSP00000227507	ENSG00000116584	ARHGEF2	9606.ENSP00000354837	818
ENSG00000110092	CCND1	9606.ENSP00000227507	ENSG00000132688	NES	9606.ENSP00000357206	416
ENSG00000110092	CCND1	9606.ENSP00000227507	ENSG00000162616	DNAJB4	9606.ENSP00000359799	813
ENSG00000110092	CCND1	9606.ENSP00000227507	ENSG00000116717	GADD45A	9606.ENSP00000360025	956
ENSG00000110092	CCND1	9606.ENSP00000227507	ENSG00000171862	PTEN	9606.ENSP00000361021	952
ENSG00000110092	CCND1	9606.ENSP00000227507	ENSG00000112715	VEGFA	9606.ENSP00000361125	718
ENSG00000110092	CCND1	9606.ENSP00000227507	ENSG00000204103	MAFB	9606.ENSP00000362410	470
ENSG00000110092	CCND1	9606.ENSP00000227507	ENSG00000168003	SLC3A2	9606.ENSP00000367123	854
ENSG00000110092	CCND1	9606.ENSP00000227507	ENSG00000136997	MYC	9606.ENSP00000367207	995
ENSG00000110092	CCND1	9606.ENSP00000227507	ENSG00000146674	IGFBP3	9606.ENSP00000370473	503
ENSG00000110092	CCND1	9606.ENSP00000227507	ENSG00000107562	CXCL12	9606.ENSP00000379140	456
ENSG00000110092	CCND1	9606.ENSP00000227507	ENSG00000175197	DDIT3	9606.ENSP00000447803	499
ENSG00000110881	ASIC1	9606.ENSP00000228468	ENSG00000066427	ATXN3	9606.ENSP00000376965	778
ENSG00000111087	GLI1	9606.ENSP00000228682	ENSG00000121858	TNFSF10	9606.ENSP00000241261	410
ENSG00000111087	GLI1	9606.ENSP00000228682	ENSG00000132510	KDM6B	9606.ENSP00000254846	423
ENSG00000111087	GLI1	9606.ENSP00000228682	ENSG00000134853	PDGFRA	9606.ENSP00000257290	439
ENSG00000111087	GLI1	9606.ENSP00000228682	ENSG00000152977	ZIC1	9606.ENSP00000282928	632
ENSG00000111087	GLI1	9606.ENSP00000228682	ENSG00000105204	DYRK1B	9606.ENSP00000312789	440
ENSG00000111087	GLI1	9606.ENSP00000228682	ENSG00000105974	CAV1	9606.ENSP00000339191	800
ENSG00000111087	GLI1	9606.ENSP00000228682	ENSG00000188064	WNT7B	9606.ENSP00000341032	836
ENSG00000111087	GLI1	9606.ENSP00000228682	ENSG00000132688	NES	9606.ENSP00000357206	506
ENSG00000111087	GLI1	9606.ENSP00000228682	ENSG00000134245	WNT2B	9606.ENSP00000358698	825
ENSG00000111087	GLI1	9606.ENSP00000228682	ENSG00000171862	PTEN	9606.ENSP00000361021	438
ENSG00000111087	GLI1	9606.ENSP00000228682	ENSG00000136997	MYC	9606.ENSP00000367207	893
ENSG00000111087	GLI1	9606.ENSP00000228682	ENSG00000117152	RGS4	9606.ENSP00000397181	800
ENSG00000111087	GLI1	9606.ENSP00000228682	ENSG00000162267	ITIH3	9606.ENSP00000415769	810
ENSG00000111087	GLI1	9606.ENSP00000228682	ENSG00000170873	MTSS1	9606.ENSP00000429064	954
ENSG00000111331	OAS3	9606.ENSP00000228928	ENSG00000125148	MT2A	9606.ENSP00000245185	900
ENSG00000111331	OAS3	9606.ENSP00000228928	ENSG00000132510	KDM6B	9606.ENSP00000254846	435
ENSG00000111331	OAS3	9606.ENSP00000228928	ENSG00000090339	ICAM1	9606.ENSP00000264832	900
ENSG00000111331	OAS3	9606.ENSP00000228928	ENSG00000151092	NGLY1	9606.ENSP00000280700	449
ENSG00000111331	OAS3	9606.ENSP00000228928	ENSG00000154277	UCHL1	9606.ENSP00000284440	431
ENSG00000111331	OAS3	9606.ENSP00000228928	ENSG00000162692	VCAM1	9606.ENSP00000294728	900
ENSG00000111331	OAS3	9606.ENSP00000228928	ENSG00000178921	PFAS	9606.ENSP00000313490	565
ENSG00000111331	OAS3	9606.ENSP00000228928	ENSG00000187837	HIST1H1C	9606.ENSP00000339566	459
ENSG00000111331	OAS3	9606.ENSP00000228928	ENSG00000069869	NEDD4	9606.ENSP00000345530	475
ENSG00000111331	OAS3	9606.ENSP00000228928	ENSG00000047249	ATP6V1H	9606.ENSP00000352522	437
ENSG00000111331	OAS3	9606.ENSP00000228928	ENSG00000117595	IRF6	9606.ENSP00000355988	900
ENSG00000111331	OAS3	9606.ENSP00000228928	ENSG00000134684	YARS	9606.ENSP00000362576	778
ENSG00000111331	OAS3	9606.ENSP00000228928	ENSG00000142089	IFITM3	9606.ENSP00000382707	908
ENSG00000111331	OAS3	9606.ENSP00000228928	ENSG00000089127	OAS1	9606.ENSP00000388001	908
ENSG00000111331	OAS3	9606.ENSP00000228928	ENSG00000021826	CPS1	9606.ENSP00000402608	583
ENSG00000111341	MGP	9606.ENSP00000228938	ENSG00000130203	APOE	9606.ENSP00000252486	404
ENSG00000111341	MGP	9606.ENSP00000228938	ENSG00000089280	FUS	9606.ENSP00000254108	410
ENSG00000111341	MGP	9606.ENSP00000228938	ENSG00000101670	LIPG	9606.ENSP00000261292	472
ENSG00000111341	MGP	9606.ENSP00000228938	ENSG00000106809	OGN	9606.ENSP00000262551	413
ENSG00000111341	MGP	9606.ENSP00000228938	ENSG00000186951	PPARA	9606.ENSP00000262735	472
ENSG00000111341	MGP	9606.ENSP00000228938	ENSG00000143819	EPHX1	9606.ENSP00000272167	438
ENSG00000111341	MGP	9606.ENSP00000228938	ENSG00000167996	FTH1	9606.ENSP00000273550	725
ENSG00000111341	MGP	9606.ENSP00000228938	ENSG00000163631	ALB	9606.ENSP00000295897	581
ENSG00000111341	MGP	9606.ENSP00000228938	ENSG00000164171	ITGA2	9606.ENSP00000296585	410
ENSG00000111341	MGP	9606.ENSP00000228938	ENSG00000164761	TNFRSF11B	9606.ENSP00000297350	630
ENSG00000111341	MGP	9606.ENSP00000228938	ENSG00000244405	ETV5	9606.ENSP00000306894	459
ENSG00000111341	MGP	9606.ENSP00000228938	ENSG00000179284	DAND5	9606.ENSP00000323155	418
ENSG00000111341	MGP	9606.ENSP00000228938	ENSG00000182636	NDN	9606.ENSP00000332643	510
ENSG00000111341	MGP	9606.ENSP00000228938	ENSG00000117595	IRF6	9606.ENSP00000355988	418
ENSG00000111341	MGP	9606.ENSP00000228938	ENSG00000112715	VEGFA	9606.ENSP00000361125	854
ENSG00000111341	MGP	9606.ENSP00000228938	ENSG00000124479	NDP	9606.ENSP00000367301	514
ENSG00000111341	MGP	9606.ENSP00000228938	ENSG00000187735	TCEA1	9606.ENSP00000428426	407
ENSG00000111341	MGP	9606.ENSP00000228938	ENSG00000171476	HOPX	9606.ENSP00000450527	502
ENSG00000111664	GNB3	9606.ENSP00000229264	ENSG00000127920	GNG11	9606.ENSP00000248564	460
ENSG00000111664	GNB3	9606.ENSP00000229264	ENSG00000115963	RND3	9606.ENSP00000263895	449
ENSG00000111664	GNB3	9606.ENSP00000229264	ENSG00000165795	NDRG2	9606.ENSP00000298687	664
ENSG00000111664	GNB3	9606.ENSP00000229264	ENSG00000172602	RND1	9606.ENSP00000308461	449
ENSG00000111664	GNB3	9606.ENSP00000229264	ENSG00000126785	RHOJ	9606.ENSP00000316729	449
ENSG00000111664	GNB3	9606.ENSP00000229264	ENSG00000143248	RGS5	9606.ENSP00000319308	442
ENSG00000111664	GNB3	9606.ENSP00000229264	ENSG00000104419	NDRG1	9606.ENSP00000319977	664
ENSG00000111664	GNB3	9606.ENSP00000229264	ENSG00000176533	GNG7	9606.ENSP00000371594	999
ENSG00000111664	GNB3	9606.ENSP00000229264	ENSG00000214415	GNAT3	9606.ENSP00000381339	901
ENSG00000111981	ULBP1	9606.ENSP00000229708	ENSG00000175785	PRIMA1	9606.ENSP00000376848	506
ENSG00000112309	B3GAT2	9606.ENSP00000230053	ENSG00000176022	B3GALT6	9606.ENSP00000368496	608
ENSG00000112561	TFEB	9606.ENSP00000230323	ENSG00000070540	WIPI1	9606.ENSP00000262139	410
ENSG00000112561	TFEB	9606.ENSP00000230323	ENSG00000109819	PPARGC1A	9606.ENSP00000264867	801
ENSG00000112561	TFEB	9606.ENSP00000230323	ENSG00000123933	MXD4	9606.ENSP00000337889	400
ENSG00000112599	GUCA1B	9606.ENSP00000230361	ENSG00000153208	MERTK	9606.ENSP00000295408	454
ENSG00000112599	GUCA1B	9606.ENSP00000230361	ENSG00000167434	CA4	9606.ENSP00000300900	400
ENSG00000112599	GUCA1B	9606.ENSP00000230361	ENSG00000167995	BEST1	9606.ENSP00000399709	418
ENSG00000112667	C6orf108	9606.ENSP00000230431	ENSG00000136997	MYC	9606.ENSP00000367207	842
ENSG00000113532	ST8SIA4	9606.ENSP00000231461	ENSG00000135218	CD36	9606.ENSP00000308165	418
ENSG00000113532	ST8SIA4	9606.ENSP00000231461	ENSG00000184005	ST6GALNAC3	9606.ENSP00000329214	654
ENSG00000113532	ST8SIA4	9606.ENSP00000231461	ENSG00000115414	FN1	9606.ENSP00000346839	441
ENSG00000113532	ST8SIA4	9606.ENSP00000231461	ENSG00000204228	HSD17B8	9606.ENSP00000363794	434
ENSG00000113790	EHHADH	9606.ENSP00000231887	ENSG00000115902	SLC1A4	9606.ENSP00000234256	660
ENSG00000113790	EHHADH	9606.ENSP00000231887	ENSG00000136010	ALDH1L2	9606.ENSP00000258494	482
ENSG00000113790	EHHADH	9606.ENSP00000231887	ENSG00000137767	SQRDL	9606.ENSP00000260324	522
ENSG00000113790	EHHADH	9606.ENSP00000231887	ENSG00000111275	ALDH2	9606.ENSP00000261733	552
ENSG00000113790	EHHADH	9606.ENSP00000231887	ENSG00000186951	PPARA	9606.ENSP00000262735	942
ENSG00000113790	EHHADH	9606.ENSP00000231887	ENSG00000087076	HSD17B14	9606.ENSP00000263278	475
ENSG00000113790	EHHADH	9606.ENSP00000231887	ENSG00000109819	PPARGC1A	9606.ENSP00000264867	917
ENSG00000113790	EHHADH	9606.ENSP00000231887	ENSG00000183044	ABAT	9606.ENSP00000268251	949
ENSG00000113790	EHHADH	9606.ENSP00000231887	ENSG00000154589	LY96	9606.ENSP00000284818	900
ENSG00000113790	EHHADH	9606.ENSP00000231887	ENSG00000284308	C2orf81	9606.ENSP00000290390	440
ENSG00000113790	EHHADH	9606.ENSP00000231887	ENSG00000165475	CRYL1	9606.ENSP00000298248	591
ENSG00000113790	EHHADH	9606.ENSP00000231887	ENSG00000108515	ENO3	9606.ENSP00000324105	458
ENSG00000113790	EHHADH	9606.ENSP00000231887	ENSG00000072210	ALDH3A2	9606.ENSP00000345774	957
ENSG00000113790	EHHADH	9606.ENSP00000231887	ENSG00000065833	ME1	9606.ENSP00000358719	930
ENSG00000113790	EHHADH	9606.ENSP00000231887	ENSG00000204228	HSD17B8	9606.ENSP00000363794	440
ENSG00000113790	EHHADH	9606.ENSP00000231887	ENSG00000114757	PEX5L	9606.ENSP00000419975	404
ENSG00000113790	EHHADH	9606.ENSP00000231887	ENSG00000105281	SLC1A5	9606.ENSP00000444408	787
ENSG00000113916	BCL6	9606.ENSP00000232014	ENSG00000132510	KDM6B	9606.ENSP00000254846	480
ENSG00000113916	BCL6	9606.ENSP00000232014	ENSG00000109819	PPARGC1A	9606.ENSP00000264867	408
ENSG00000113916	BCL6	9606.ENSP00000232014	ENSG00000080503	SMARCA2	9606.ENSP00000265773	401
ENSG00000113916	BCL6	9606.ENSP00000232014	ENSG00000157353	FUK	9606.ENSP00000288078	502
ENSG00000113916	BCL6	9606.ENSP00000232014	ENSG00000164171	ITGA2	9606.ENSP00000296585	472
ENSG00000113916	BCL6	9606.ENSP00000232014	ENSG00000115414	FN1	9606.ENSP00000346839	482
ENSG00000113916	BCL6	9606.ENSP00000232014	ENSG00000171862	PTEN	9606.ENSP00000361021	424
ENSG00000113916	BCL6	9606.ENSP00000232014	ENSG00000136997	MYC	9606.ENSP00000367207	942
ENSG00000113916	BCL6	9606.ENSP00000232014	ENSG00000117152	RGS4	9606.ENSP00000397181	817
ENSG00000114784	EIF1B	9606.ENSP00000232905	ENSG00000134684	YARS	9606.ENSP00000362576	435
ENSG00000114853	ZBTB47	9606.ENSP00000232974	ENSG00000132510	KDM6B	9606.ENSP00000254846	423
ENSG00000114853	ZBTB47	9606.ENSP00000232974	ENSG00000102547	CAB39L	9606.ENSP00000261669	498
ENSG00000115457	IGFBP2	9606.ENSP00000233809	ENSG00000137801	THBS1	9606.ENSP00000260356	665
ENSG00000115457	IGFBP2	9606.ENSP00000233809	ENSG00000163631	ALB	9606.ENSP00000295897	499
ENSG00000115457	IGFBP2	9606.ENSP00000233809	ENSG00000017427	IGF1	9606.ENSP00000302665	998
ENSG00000115457	IGFBP2	9606.ENSP00000233809	ENSG00000171862	PTEN	9606.ENSP00000361021	900
ENSG00000115461	IGFBP5	9606.ENSP00000233813	ENSG00000137801	THBS1	9606.ENSP00000260356	937
ENSG00000115461	IGFBP5	9606.ENSP00000233813	ENSG00000017427	IGF1	9606.ENSP00000302665	999
ENSG00000115461	IGFBP5	9606.ENSP00000233813	ENSG00000169184	MN1	9606.ENSP00000304956	810
ENSG00000115461	IGFBP5	9606.ENSP00000233813	ENSG00000115414	FN1	9606.ENSP00000346839	652
ENSG00000115461	IGFBP5	9606.ENSP00000233813	ENSG00000116183	PAPPA2	9606.ENSP00000356634	977
ENSG00000115461	IGFBP5	9606.ENSP00000233813	ENSG00000146674	IGFBP3	9606.ENSP00000370473	571
ENSG00000115902	SLC1A4	9606.ENSP00000234256	ENSG00000134294	SLC38A2	9606.ENSP00000256689	530
ENSG00000115902	SLC1A4	9606.ENSP00000234256	ENSG00000103257	SLC7A5	9606.ENSP00000261622	576
ENSG00000115902	SLC1A4	9606.ENSP00000234256	ENSG00000106809	OGN	9606.ENSP00000262551	507
ENSG00000115902	SLC1A4	9606.ENSP00000234256	ENSG00000073282	TP63	9606.ENSP00000264731	472
ENSG00000115902	SLC1A4	9606.ENSP00000234256	ENSG00000151012	SLC7A11	9606.ENSP00000280612	512
ENSG00000115902	SLC1A4	9606.ENSP00000234256	ENSG00000104419	NDRG1	9606.ENSP00000319977	418
ENSG00000115902	SLC1A4	9606.ENSP00000234256	ENSG00000179284	DAND5	9606.ENSP00000323155	499
ENSG00000115902	SLC1A4	9606.ENSP00000234256	ENSG00000196517	SLC6A9	9606.ENSP00000353791	515
ENSG00000115902	SLC1A4	9606.ENSP00000234256	ENSG00000092621	PHGDH	9606.ENSP00000358417	660
ENSG00000115902	SLC1A4	9606.ENSP00000234256	ENSG00000168003	SLC3A2	9606.ENSP00000367123	481
ENSG00000115902	SLC1A4	9606.ENSP00000234256	ENSG00000145050	MANF	9606.ENSP00000432799	503
ENSG00000031698	SARS	9606.ENSP00000234677	ENSG00000132837	DMGDH	9606.ENSP00000255189	479
ENSG00000031698	SARS	9606.ENSP00000234677	ENSG00000134440	NARS	9606.ENSP00000256854	873
ENSG00000031698	SARS	9606.ENSP00000234677	ENSG00000255561	FDXACB1	9606.ENSP00000260257	405
ENSG00000031698	SARS	9606.ENSP00000234677	ENSG00000090861	AARS	9606.ENSP00000261772	853
ENSG00000031698	SARS	9606.ENSP00000234677	ENSG00000165409	TSHR	9606.ENSP00000298171	508
ENSG00000031698	SARS	9606.ENSP00000234677	ENSG00000108515	ENO3	9606.ENSP00000324105	474
ENSG00000031698	SARS	9606.ENSP00000234677	ENSG00000182199	SHMT2	9606.ENSP00000333667	602
ENSG00000031698	SARS	9606.ENSP00000234677	ENSG00000140105	WARS	9606.ENSP00000347495	792
ENSG00000031698	SARS	9606.ENSP00000234677	ENSG00000120254	MTHFD1L	9606.ENSP00000356290	612
ENSG00000031698	SARS	9606.ENSP00000234677	ENSG00000112715	VEGFA	9606.ENSP00000361125	821
ENSG00000031698	SARS	9606.ENSP00000234677	ENSG00000134684	YARS	9606.ENSP00000362576	898
ENSG00000031698	SARS	9606.ENSP00000234677	ENSG00000110619	CARS	9606.ENSP00000369897	786
ENSG00000031698	SARS	9606.ENSP00000234677	ENSG00000106105	GARS	9606.ENSP00000373918	945
ENSG00000031698	SARS	9606.ENSP00000234677	ENSG00000021826	CPS1	9606.ENSP00000402608	542
ENSG00000053371	AKR7A2	9606.ENSP00000235835	ENSG00000162482	AKR7A3	9606.ENSP00000355377	829
ENSG00000053371	AKR7A2	9606.ENSP00000235835	ENSG00000196139	AKR1C3	9606.ENSP00000369927	495
ENSG00000053371	AKR7A2	9606.ENSP00000235835	ENSG00000187134	AKR1C1	9606.ENSP00000370254	421
ENSG00000118496	FBXO30	9606.ENSP00000237281	ENSG00000136997	MYC	9606.ENSP00000367207	619
ENSG00000119699	TGFB3	9606.ENSP00000238682	ENSG00000123612	ACVR1C	9606.ENSP00000243349	570
ENSG00000119699	TGFB3	9606.ENSP00000238682	ENSG00000138798	EGF	9606.ENSP00000265171	900
ENSG00000119699	TGFB3	9606.ENSP00000238682	ENSG00000139269	INHBE	9606.ENSP00000266646	803
ENSG00000119699	TGFB3	9606.ENSP00000238682	ENSG00000163631	ALB	9606.ENSP00000295897	931
ENSG00000119699	TGFB3	9606.ENSP00000238682	ENSG00000164692	COL1A2	9606.ENSP00000297268	407
ENSG00000119699	TGFB3	9606.ENSP00000238682	ENSG00000165197	FIGF	9606.ENSP00000297904	918
ENSG00000119699	TGFB3	9606.ENSP00000238682	ENSG00000168056	LTBP3	9606.ENSP00000301873	698
ENSG00000119699	TGFB3	9606.ENSP00000238682	ENSG00000017427	IGF1	9606.ENSP00000302665	937
ENSG00000119699	TGFB3	9606.ENSP00000238682	ENSG00000175189	INHBC	9606.ENSP00000308716	808
ENSG00000119699	TGFB3	9606.ENSP00000238682	ENSG00000115414	FN1	9606.ENSP00000346839	924
ENSG00000119699	TGFB3	9606.ENSP00000238682	ENSG00000163513	TGFBR2	9606.ENSP00000351905	999
ENSG00000119699	TGFB3	9606.ENSP00000238682	ENSG00000198959	TGM2	9606.ENSP00000355330	810
ENSG00000119699	TGFB3	9606.ENSP00000238682	ENSG00000092969	TGFB2	9606.ENSP00000355896	956
ENSG00000119699	TGFB3	9606.ENSP00000238682	ENSG00000112715	VEGFA	9606.ENSP00000361125	933
ENSG00000119938	PPP1R3C	9606.ENSP00000238994	ENSG00000146411	SLC2A12	9606.ENSP00000275230	576
ENSG00000119938	PPP1R3C	9606.ENSP00000238994	ENSG00000163631	ALB	9606.ENSP00000295897	506
ENSG00000119938	PPP1R3C	9606.ENSP00000238994	ENSG00000167641	PPP1R14A	9606.ENSP00000301242	524
ENSG00000119938	PPP1R3C	9606.ENSP00000238994	ENSG00000162772	ATF3	9606.ENSP00000344352	427
ENSG00000120875	DUSP4	9606.ENSP00000240100	ENSG00000162772	ATF3	9606.ENSP00000344352	409
ENSG00000120875	DUSP4	9606.ENSP00000240100	ENSG00000165168	CYBB	9606.ENSP00000367851	420
ENSG00000121858	TNFSF10	9606.ENSP00000241261	ENSG00000120889	TNFRSF10B	9606.ENSP00000276431	999
ENSG00000121858	TNFSF10	9606.ENSP00000241261	ENSG00000164171	ITGA2	9606.ENSP00000296585	506
ENSG00000121858	TNFSF10	9606.ENSP00000241261	ENSG00000164761	TNFRSF11B	9606.ENSP00000297350	967
ENSG00000121858	TNFSF10	9606.ENSP00000241261	ENSG00000141682	PMAIP1	9606.ENSP00000326119	518
ENSG00000121858	TNFSF10	9606.ENSP00000241261	ENSG00000119508	NR4A3	9606.ENSP00000333122	438
ENSG00000121858	TNFSF10	9606.ENSP00000241261	ENSG00000198053	SIRPA	9606.ENSP00000348307	578
ENSG00000121858	TNFSF10	9606.ENSP00000241261	ENSG00000215788	TNFRSF25	9606.ENSP00000367013	507
ENSG00000121858	TNFSF10	9606.ENSP00000241261	ENSG00000136997	MYC	9606.ENSP00000367207	471
ENSG00000123384	LRP1	9606.ENSP00000243077	ENSG00000130203	APOE	9606.ENSP00000252486	998
ENSG00000123384	LRP1	9606.ENSP00000243077	ENSG00000137801	THBS1	9606.ENSP00000260356	990
ENSG00000123384	LRP1	9606.ENSP00000243077	ENSG00000213420	GPC2	9606.ENSP00000292377	902
ENSG00000123384	LRP1	9606.ENSP00000243077	ENSG00000152795	HNRPDL	9606.ENSP00000295470	574
ENSG00000123384	LRP1	9606.ENSP00000243077	ENSG00000163631	ALB	9606.ENSP00000295897	945
ENSG00000123384	LRP1	9606.ENSP00000243077	ENSG00000135218	CD36	9606.ENSP00000308165	607
ENSG00000123384	LRP1	9606.ENSP00000243077	ENSG00000181804	SLC9A9	9606.ENSP00000320246	637
ENSG00000123384	LRP1	9606.ENSP00000243077	ENSG00000182326	C1S	9606.ENSP00000328173	850
ENSG00000123384	LRP1	9606.ENSP00000243077	ENSG00000065923	SLC9A7	9606.ENSP00000330320	637
ENSG00000123384	LRP1	9606.ENSP00000243077	ENSG00000105974	CAV1	9606.ENSP00000339191	576
ENSG00000123384	LRP1	9606.ENSP00000243077	ENSG00000198053	SIRPA	9606.ENSP00000348307	581
ENSG00000123384	LRP1	9606.ENSP00000243077	ENSG00000004948	CALCR	9606.ENSP00000352561	601
ENSG00000123384	LRP1	9606.ENSP00000243077	ENSG00000110492	MDK	9606.ENSP00000352852	643
ENSG00000123384	LRP1	9606.ENSP00000243077	ENSG00000092969	TGFB2	9606.ENSP00000355896	814
ENSG00000123384	LRP1	9606.ENSP00000243077	ENSG00000188157	AGRN	9606.ENSP00000368678	913
ENSG00000123384	LRP1	9606.ENSP00000243077	ENSG00000171867	PRNP	9606.ENSP00000368752	842
ENSG00000123384	LRP1	9606.ENSP00000243077	ENSG00000146674	IGFBP3	9606.ENSP00000370473	840
ENSG00000123610	TNFAIP6	9606.ENSP00000243347	ENSG00000137801	THBS1	9606.ENSP00000260356	932
ENSG00000123610	TNFAIP6	9606.ENSP00000243347	ENSG00000103044	HAS3	9606.ENSP00000304440	520
ENSG00000123610	TNFAIP6	9606.ENSP00000243347	ENSG00000170961	HAS2	9606.ENSP00000306991	751
ENSG00000123610	TNFAIP6	9606.ENSP00000243347	ENSG00000135480	KRT7	9606.ENSP00000329243	547
ENSG00000123610	TNFAIP6	9606.ENSP00000243347	ENSG00000106789	CORO2A	9606.ENSP00000343746	585
ENSG00000123610	TNFAIP6	9606.ENSP00000243347	ENSG00000137474	MYO7A	9606.ENSP00000386331	438
ENSG00000123612	ACVR1C	9606.ENSP00000243349	ENSG00000130513	GDF15	9606.ENSP00000252809	416
ENSG00000123612	ACVR1C	9606.ENSP00000243349	ENSG00000138379	MSTN	9606.ENSP00000260950	801
ENSG00000123612	ACVR1C	9606.ENSP00000243349	ENSG00000139269	INHBE	9606.ENSP00000266646	436
ENSG00000123612	ACVR1C	9606.ENSP00000243349	ENSG00000116604	MEF2D	9606.ENSP00000271555	587
ENSG00000123612	ACVR1C	9606.ENSP00000243349	ENSG00000153162	BMP6	9606.ENSP00000283147	637
ENSG00000123612	ACVR1C	9606.ENSP00000243349	ENSG00000164619	BMPER	9606.ENSP00000297161	616
ENSG00000123612	ACVR1C	9606.ENSP00000243349	ENSG00000168916	ZNF608	9606.ENSP00000307746	611
ENSG00000123612	ACVR1C	9606.ENSP00000243349	ENSG00000175189	INHBC	9606.ENSP00000308716	507
ENSG00000123612	ACVR1C	9606.ENSP00000243349	ENSG00000105974	CAV1	9606.ENSP00000339191	612
ENSG00000123612	ACVR1C	9606.ENSP00000243349	ENSG00000179776	CDH5	9606.ENSP00000344115	633
ENSG00000123612	ACVR1C	9606.ENSP00000243349	ENSG00000163513	TGFBR2	9606.ENSP00000351905	708
ENSG00000123612	ACVR1C	9606.ENSP00000243349	ENSG00000092969	TGFB2	9606.ENSP00000355896	569
ENSG00000123612	ACVR1C	9606.ENSP00000243349	ENSG00000112175	BMP5	9606.ENSP00000359866	600
ENSG00000123612	ACVR1C	9606.ENSP00000243349	ENSG00000196767	POU3F4	9606.ENSP00000362296	621
ENSG00000123700	KCNJ2	9606.ENSP00000243457	ENSG00000104783	KCNN4	9606.ENSP00000262888	560
ENSG00000123700	KCNJ2	9606.ENSP00000243457	ENSG00000075043	KCNQ2	9606.ENSP00000352035	571
ENSG00000123700	KCNJ2	9606.ENSP00000243457	ENSG00000164626	KCNK5	9606.ENSP00000352527	474
ENSG00000123700	KCNJ2	9606.ENSP00000243457	ENSG00000111262	KCNA1	9606.ENSP00000371985	673
ENSG00000123700	KCNJ2	9606.ENSP00000243457	ENSG00000120049	KCNIP2	9606.ENSP00000420040	706
ENSG00000112146	FBXO9	9606.ENSP00000244426	ENSG00000151876	FBXO4	9606.ENSP00000281623	952
ENSG00000112146	FBXO9	9606.ENSP00000244426	ENSG00000153832	FBXO36	9606.ENSP00000283946	463
ENSG00000112146	FBXO9	9606.ENSP00000244426	ENSG00000156804	FBXO32	9606.ENSP00000428205	478
ENSG00000111801	BTN3A3	9606.ENSP00000244519	ENSG00000120889	TNFRSF10B	9606.ENSP00000276431	601
ENSG00000124602	UNC5CL	9606.ENSP00000244565	ENSG00000162068	NTN3	9606.ENSP00000293973	545
ENSG00000125148	MT2A	9606.ENSP00000245185	ENSG00000090339	ICAM1	9606.ENSP00000264832	902
ENSG00000125148	MT2A	9606.ENSP00000245185	ENSG00000080503	SMARCA2	9606.ENSP00000265773	626
ENSG00000125148	MT2A	9606.ENSP00000245185	ENSG00000162692	VCAM1	9606.ENSP00000294728	900
ENSG00000125148	MT2A	9606.ENSP00000245185	ENSG00000170385	SLC30A1	9606.ENSP00000355968	431
ENSG00000125148	MT2A	9606.ENSP00000245185	ENSG00000117595	IRF6	9606.ENSP00000355988	900
ENSG00000125148	MT2A	9606.ENSP00000245185	ENSG00000089127	OAS1	9606.ENSP00000388001	900
ENSG00000126500	FLRT1	9606.ENSP00000246841	ENSG00000167642	SPINT2	9606.ENSP00000301244	419
ENSG00000126500	FLRT1	9606.ENSP00000246841	ENSG00000172602	RND1	9606.ENSP00000308461	737
ENSG00000127920	GNG11	9606.ENSP00000248564	ENSG00000117461	PIK3R3	9606.ENSP00000262741	800
ENSG00000127920	GNG11	9606.ENSP00000248564	ENSG00000176533	GNG7	9606.ENSP00000371594	904
ENSG00000127920	GNG11	9606.ENSP00000248564	ENSG00000214415	GNAT3	9606.ENSP00000381339	715
ENSG00000127920	GNG11	9606.ENSP00000248564	ENSG00000215644	GCGR	9606.ENSP00000383558	905
ENSG00000128283	CDC42EP1	9606.ENSP00000249014	ENSG00000126785	RHOJ	9606.ENSP00000316729	551
ENSG00000128283	CDC42EP1	9606.ENSP00000249014	ENSG00000108515	ENO3	9606.ENSP00000324105	659
ENSG00000128805	ARHGAP22	9606.ENSP00000249601	ENSG00000110237	ARHGEF17	9606.ENSP00000263674	905
ENSG00000128805	ARHGAP22	9606.ENSP00000249601	ENSG00000168916	ZNF608	9606.ENSP00000307746	497
ENSG00000128805	ARHGAP22	9606.ENSP00000249601	ENSG00000126785	RHOJ	9606.ENSP00000316729	908
ENSG00000128805	ARHGAP22	9606.ENSP00000249601	ENSG00000116584	ARHGEF2	9606.ENSP00000354837	900
ENSG00000128805	ARHGAP22	9606.ENSP00000249601	ENSG00000171680	PLEKHG5	9606.ENSP00000366977	916
ENSG00000128805	ARHGAP22	9606.ENSP00000249601	ENSG00000111859	NEDD9	9606.ENSP00000368759	509
ENSG00000128805	ARHGAP22	9606.ENSP00000249601	ENSG00000139132	FGD4	9606.ENSP00000394487	900
ENSG00000128805	ARHGAP22	9606.ENSP00000249601	ENSG00000162458	FBLIM1	9606.ENSP00000416387	448
ENSG00000128973	CLN6	9606.ENSP00000249806	ENSG00000090661	CERS4	9606.ENSP00000251363	539
ENSG00000128973	CLN6	9606.ENSP00000249806	ENSG00000071537	SEL1L	9606.ENSP00000337053	422
ENSG00000090661	CERS4	9606.ENSP00000251363	ENSG00000148154	UGCG	9606.ENSP00000363397	969
ENSG00000090661	CERS4	9606.ENSP00000251363	ENSG00000164181	ELOVL7	9606.ENSP00000402634	516
ENSG00000105613	MAST1	9606.ENSP00000251472	ENSG00000171862	PTEN	9606.ENSP00000361021	920
ENSG00000049540	ELN	9606.ENSP00000252034	ENSG00000129038	LOXL1	9606.ENSP00000261921	576
ENSG00000049540	ELN	9606.ENSP00000252034	ENSG00000182492	BGN	9606.ENSP00000327336	566
ENSG00000253159	PCDHGA12	9606.ENSP00000252085	ENSG00000115380	EFEMP1	9606.ENSP00000347596	420
ENSG00000130203	APOE	9606.ENSP00000252486	ENSG00000137801	THBS1	9606.ENSP00000260356	478
ENSG00000130203	APOE	9606.ENSP00000252486	ENSG00000101670	LIPG	9606.ENSP00000261292	403
ENSG00000130203	APOE	9606.ENSP00000252486	ENSG00000186951	PPARA	9606.ENSP00000262735	725
ENSG00000130203	APOE	9606.ENSP00000252486	ENSG00000047457	CP	9606.ENSP00000264613	501
ENSG00000130203	APOE	9606.ENSP00000252486	ENSG00000090339	ICAM1	9606.ENSP00000264832	725
ENSG00000130203	APOE	9606.ENSP00000252486	ENSG00000138823	MTTP	9606.ENSP00000265517	658
ENSG00000130203	APOE	9606.ENSP00000252486	ENSG00000132170	PPARG	9606.ENSP00000287820	942
ENSG00000130203	APOE	9606.ENSP00000252486	ENSG00000213420	GPC2	9606.ENSP00000292377	900
ENSG00000130203	APOE	9606.ENSP00000252486	ENSG00000162692	VCAM1	9606.ENSP00000294728	777
ENSG00000130203	APOE	9606.ENSP00000252486	ENSG00000163631	ALB	9606.ENSP00000295897	918
ENSG00000130203	APOE	9606.ENSP00000252486	ENSG00000164171	ITGA2	9606.ENSP00000296585	658
ENSG00000130203	APOE	9606.ENSP00000252486	ENSG00000164761	TNFRSF11B	9606.ENSP00000297350	477
ENSG00000130203	APOE	9606.ENSP00000252486	ENSG00000017427	IGF1	9606.ENSP00000302665	504
ENSG00000130203	APOE	9606.ENSP00000252486	ENSG00000169429	IL8	9606.ENSP00000306512	581
ENSG00000130203	APOE	9606.ENSP00000252486	ENSG00000135218	CD36	9606.ENSP00000308165	729
ENSG00000130203	APOE	9606.ENSP00000252486	ENSG00000025423	HSD17B6	9606.ENSP00000318631	459
ENSG00000130203	APOE	9606.ENSP00000252486	ENSG00000128272	ATF4	9606.ENSP00000336790	842
ENSG00000130203	APOE	9606.ENSP00000252486	ENSG00000186868	MAPT	9606.ENSP00000340820	974
ENSG00000130203	APOE	9606.ENSP00000252486	ENSG00000198380	GFPT1	9606.ENSP00000354347	471
ENSG00000130203	APOE	9606.ENSP00000252486	ENSG00000033327	GAB2	9606.ENSP00000354952	877
ENSG00000130203	APOE	9606.ENSP00000252486	ENSG00000116701	NCF2	9606.ENSP00000356505	457
ENSG00000130203	APOE	9606.ENSP00000252486	ENSG00000198691	ABCA4	9606.ENSP00000359245	414
ENSG00000130203	APOE	9606.ENSP00000252486	ENSG00000112715	VEGFA	9606.ENSP00000361125	561
ENSG00000130203	APOE	9606.ENSP00000252486	ENSG00000188157	AGRN	9606.ENSP00000368678	900
ENSG00000130203	APOE	9606.ENSP00000252486	ENSG00000171867	PRNP	9606.ENSP00000368752	772
ENSG00000130203	APOE	9606.ENSP00000252486	ENSG00000147852	VLDLR	9606.ENSP00000371532	988
ENSG00000130203	APOE	9606.ENSP00000252486	ENSG00000107562	CXCL12	9606.ENSP00000379140	480
ENSG00000130513	GDF15	9606.ENSP00000252809	ENSG00000134107	BHLHE40	9606.ENSP00000256495	821
ENSG00000130513	GDF15	9606.ENSP00000252809	ENSG00000132170	PPARG	9606.ENSP00000287820	406
ENSG00000130513	GDF15	9606.ENSP00000252809	ENSG00000168874	ATOH8	9606.ENSP00000304676	415
ENSG00000130513	GDF15	9606.ENSP00000252809	ENSG00000162772	ATF3	9606.ENSP00000344352	911
ENSG00000130513	GDF15	9606.ENSP00000252809	ENSG00000163513	TGFBR2	9606.ENSP00000351905	442
ENSG00000130513	GDF15	9606.ENSP00000252809	ENSG00000196754	S100A2	9606.ENSP00000357697	493
ENSG00000130513	GDF15	9606.ENSP00000252809	ENSG00000116717	GADD45A	9606.ENSP00000360025	471
ENSG00000130513	GDF15	9606.ENSP00000252809	ENSG00000175197	DDIT3	9606.ENSP00000447803	414
ENSG00000130702	LAMA5	9606.ENSP00000252999	ENSG00000138435	CHRNA1	9606.ENSP00000261007	900
ENSG00000130702	LAMA5	9606.ENSP00000252999	ENSG00000164171	ITGA2	9606.ENSP00000296585	802
ENSG00000130702	LAMA5	9606.ENSP00000252999	ENSG00000114270	COL7A1	9606.ENSP00000332371	847
ENSG00000130702	LAMA5	9606.ENSP00000252999	ENSG00000188157	AGRN	9606.ENSP00000368678	904
ENSG00000130702	LAMA5	9606.ENSP00000252999	ENSG00000171867	PRNP	9606.ENSP00000368752	900
ENSG00000130766	SESN2	9606.ENSP00000253063	ENSG00000168209	DDIT4	9606.ENSP00000307305	531
ENSG00000130766	SESN2	9606.ENSP00000253063	ENSG00000116717	GADD45A	9606.ENSP00000360025	421
ENSG00000130766	SESN2	9606.ENSP00000253063	ENSG00000161011	SQSTM1	9606.ENSP00000374455	838
ENSG00000131016	AKAP12	9606.ENSP00000253332	ENSG00000112715	VEGFA	9606.ENSP00000361125	868
ENSG00000131095	GFAP	9606.ENSP00000253408	ENSG00000154277	UCHL1	9606.ENSP00000284440	414
ENSG00000131095	GFAP	9606.ENSP00000253408	ENSG00000084636	COL16A1	9606.ENSP00000362776	576
ENSG00000131095	GFAP	9606.ENSP00000253408	ENSG00000171867	PRNP	9606.ENSP00000368752	931
ENSG00000171346	KRT15	9606.ENSP00000254043	ENSG00000198576	ARC	9606.ENSP00000349022	633
ENSG00000171346	KRT15	9606.ENSP00000254043	ENSG00000168309	FAM107A	9606.ENSP00000354270	551
ENSG00000171346	KRT15	9606.ENSP00000254043	ENSG00000132688	NES	9606.ENSP00000357206	472
ENSG00000171346	KRT15	9606.ENSP00000254043	ENSG00000142686	C1orf216	9606.ENSP00000425166	595
ENSG00000131771	PPP1R1B	9606.ENSP00000254079	ENSG00000106341	PPP1R17	9606.ENSP00000340125	499
ENSG00000131791	PRKAB2	9606.ENSP00000254101	ENSG00000142178	SIK1	9606.ENSP00000270162	670
ENSG00000089280	FUS	9606.ENSP00000254108	ENSG00000123240	OPTN	9606.ENSP00000263036	514
ENSG00000089280	FUS	9606.ENSP00000254108	ENSG00000128191	DGCR8	9606.ENSP00000263209	634
ENSG00000089280	FUS	9606.ENSP00000254108	ENSG00000073282	TP63	9606.ENSP00000264731	463
ENSG00000089280	FUS	9606.ENSP00000254108	ENSG00000167996	FTH1	9606.ENSP00000273550	420
ENSG00000089280	FUS	9606.ENSP00000254108	ENSG00000163631	ALB	9606.ENSP00000295897	638
ENSG00000089280	FUS	9606.ENSP00000254108	ENSG00000164171	ITGA2	9606.ENSP00000296585	459
ENSG00000089280	FUS	9606.ENSP00000254108	ENSG00000099783	HNRNPM	9606.ENSP00000325376	926
ENSG00000089280	FUS	9606.ENSP00000254108	ENSG00000119508	NR4A3	9606.ENSP00000333122	610
ENSG00000089280	FUS	9606.ENSP00000254108	ENSG00000186868	MAPT	9606.ENSP00000340820	499
ENSG00000089280	FUS	9606.ENSP00000254108	ENSG00000116560	SFPQ	9606.ENSP00000349748	805
ENSG00000089280	FUS	9606.ENSP00000254108	ENSG00000161011	SQSTM1	9606.ENSP00000374455	689
ENSG00000089280	FUS	9606.ENSP00000254108	ENSG00000175197	DDIT3	9606.ENSP00000447803	539
ENSG00000132016	C19orf57	9606.ENSP00000254336	ENSG00000157514	TSC22D3	9606.ENSP00000314655	537
ENSG00000132510	KDM6B	9606.ENSP00000254846	ENSG00000152977	ZIC1	9606.ENSP00000282928	447
ENSG00000132510	KDM6B	9606.ENSP00000254846	ENSG00000161996	WDR90	9606.ENSP00000293879	697
ENSG00000132510	KDM6B	9606.ENSP00000254846	ENSG00000084093	REST	9606.ENSP00000311816	466
ENSG00000132510	KDM6B	9606.ENSP00000254846	ENSG00000177374	HIC1	9606.ENSP00000314080	438
ENSG00000132510	KDM6B	9606.ENSP00000254846	ENSG00000176723	ZNF843	9606.ENSP00000322899	423
ENSG00000132510	KDM6B	9606.ENSP00000254846	ENSG00000115548	KDM3A	9606.ENSP00000323659	725
ENSG00000132510	KDM6B	9606.ENSP00000254846	ENSG00000186280	KDM4D	9606.ENSP00000334181	755
ENSG00000132510	KDM6B	9606.ENSP00000254846	ENSG00000198453	ZNF568	9606.ENSP00000334685	423
ENSG00000132510	KDM6B	9606.ENSP00000254846	ENSG00000187792	ZNF70	9606.ENSP00000339314	423
ENSG00000132510	KDM6B	9606.ENSP00000254846	ENSG00000189120	SP6	9606.ENSP00000340799	423
ENSG00000132510	KDM6B	9606.ENSP00000254846	ENSG00000155363	MOV10	9606.ENSP00000350028	903
ENSG00000132510	KDM6B	9606.ENSP00000254846	ENSG00000198298	ZNF485	9606.ENSP00000354694	423
ENSG00000132510	KDM6B	9606.ENSP00000254846	ENSG00000184677	ZBTB40	9606.ENSP00000364798	423
ENSG00000132510	KDM6B	9606.ENSP00000254846	ENSG00000141040	ZNF287	9606.ENSP00000379168	423
ENSG00000132510	KDM6B	9606.ENSP00000254846	ENSG00000006459	JHDM1D	9606.ENSP00000380692	802
ENSG00000132510	KDM6B	9606.ENSP00000254846	ENSG00000089127	OAS1	9606.ENSP00000388001	435
ENSG00000132510	KDM6B	9606.ENSP00000254846	ENSG00000230797	YY2	9606.ENSP00000389381	439
ENSG00000132510	KDM6B	9606.ENSP00000254846	ENSG00000269343	ZNF587B	9606.ENSP00000392410	423
ENSG00000132510	KDM6B	9606.ENSP00000254846	ENSG00000143067	ZNF697	9606.ENSP00000396857	423
ENSG00000132510	KDM6B	9606.ENSP00000254846	ENSG00000155666	KDM8	9606.ENSP00000398410	535
ENSG00000132510	KDM6B	9606.ENSP00000254846	ENSG00000161999	JMJD8	9606.ENSP00000399475	537
ENSG00000132510	KDM6B	9606.ENSP00000254846	ENSG00000179627	ZBTB42	9606.ENSP00000409107	423
ENSG00000132510	KDM6B	9606.ENSP00000254846	ENSG00000204946	ZNF783	9606.ENSP00000410890	423
ENSG00000132510	KDM6B	9606.ENSP00000254846	ENSG00000203326	ZNF525	9606.ENSP00000417696	423
ENSG00000132510	KDM6B	9606.ENSP00000254846	ENSG00000251192	ZNF674	9606.ENSP00000429148	423
ENSG00000132510	KDM6B	9606.ENSP00000254846	ENSG00000174963	ZIC4	9606.ENSP00000435509	423
ENSG00000132510	KDM6B	9606.ENSP00000254846	ENSG00000176222	ZNF404	9606.ENSP00000466051	423
ENSG00000132510	KDM6B	9606.ENSP00000254846	ENSG00000197808	ZNF461	9606.ENSP00000467931	423
ENSG00000132837	DMGDH	9606.ENSP00000255189	ENSG00000136010	ALDH1L2	9606.ENSP00000258494	423
ENSG00000132837	DMGDH	9606.ENSP00000255189	ENSG00000145996	CDKAL1	9606.ENSP00000274695	434
ENSG00000132837	DMGDH	9606.ENSP00000255189	ENSG00000178921	PFAS	9606.ENSP00000313490	440
ENSG00000132837	DMGDH	9606.ENSP00000255189	ENSG00000179761	PIPOX	9606.ENSP00000317721	915
ENSG00000132837	DMGDH	9606.ENSP00000255189	ENSG00000182199	SHMT2	9606.ENSP00000333667	862
ENSG00000132837	DMGDH	9606.ENSP00000255189	ENSG00000120254	MTHFD1L	9606.ENSP00000356290	915
ENSG00000132837	DMGDH	9606.ENSP00000255189	ENSG00000092621	PHGDH	9606.ENSP00000358417	512
ENSG00000132837	DMGDH	9606.ENSP00000255189	ENSG00000116761	CTH	9606.ENSP00000359976	493
ENSG00000132837	DMGDH	9606.ENSP00000255189	ENSG00000134684	YARS	9606.ENSP00000362576	608
ENSG00000132837	DMGDH	9606.ENSP00000255189	ENSG00000135069	PSAT1	9606.ENSP00000365773	470
ENSG00000132837	DMGDH	9606.ENSP00000255189	ENSG00000065911	MTHFD2	9606.ENSP00000377617	795
ENSG00000132837	DMGDH	9606.ENSP00000255189	ENSG00000021826	CPS1	9606.ENSP00000402608	530
ENSG00000132837	DMGDH	9606.ENSP00000255189	ENSG00000171208	NETO2	9606.ENSP00000455169	442
ENSG00000133636	NTS	9606.ENSP00000256010	ENSG00000130517	PGPEP1	9606.ENSP00000269919	603
ENSG00000133636	NTS	9606.ENSP00000256010	ENSG00000147571	CRH	9606.ENSP00000276571	725
ENSG00000133636	NTS	9606.ENSP00000256010	ENSG00000163631	ALB	9606.ENSP00000295897	508
ENSG00000133636	NTS	9606.ENSP00000256010	ENSG00000163794	UCN	9606.ENSP00000296099	470
ENSG00000133636	NTS	9606.ENSP00000256010	ENSG00000164171	ITGA2	9606.ENSP00000296585	457
ENSG00000133636	NTS	9606.ENSP00000256010	ENSG00000164326	CARTPT	9606.ENSP00000296777	468
ENSG00000133636	NTS	9606.ENSP00000256010	ENSG00000115353	TACR1	9606.ENSP00000303522	958
ENSG00000133636	NTS	9606.ENSP00000256010	ENSG00000169860	P2RY1	9606.ENSP00000304767	902
ENSG00000133636	NTS	9606.ENSP00000256010	ENSG00000169429	IL8	9606.ENSP00000306512	854
ENSG00000133636	NTS	9606.ENSP00000256010	ENSG00000174417	TRHR	9606.ENSP00000309818	936
ENSG00000133636	NTS	9606.ENSP00000256010	ENSG00000180914	OXTR	9606.ENSP00000324270	933
ENSG00000133636	NTS	9606.ENSP00000256010	ENSG00000188958	UTS2D	9606.ENSP00000340526	900
ENSG00000133636	NTS	9606.ENSP00000256010	ENSG00000127129	EDN2	9606.ENSP00000361668	912
ENSG00000133636	NTS	9606.ENSP00000256010	ENSG00000075073	TACR2	9606.ENSP00000362403	907
ENSG00000133636	NTS	9606.ENSP00000256010	ENSG00000136997	MYC	9606.ENSP00000367207	846
ENSG00000133636	NTS	9606.ENSP00000256010	ENSG00000197696	NMB	9606.ENSP00000378089	948
ENSG00000133636	NTS	9606.ENSP00000256010	ENSG00000215644	GCGR	9606.ENSP00000383558	927
ENSG00000133636	NTS	9606.ENSP00000256010	ENSG00000198400	NTRK1	9606.ENSP00000431418	407
ENSG00000133636	NTS	9606.ENSP00000256010	ENSG00000213906	LTB4R2	9606.ENSP00000433290	907
ENSG00000133639	BTG1	9606.ENSP00000256015	ENSG00000151090	THRB	9606.ENSP00000348827	576
ENSG00000134070	IRAK2	9606.ENSP00000256458	ENSG00000154589	LY96	9606.ENSP00000284818	920
ENSG00000134070	IRAK2	9606.ENSP00000256458	ENSG00000175175	PPM1E	9606.ENSP00000312411	643
ENSG00000134070	IRAK2	9606.ENSP00000256458	ENSG00000021826	CPS1	9606.ENSP00000402608	436
ENSG00000134107	BHLHE40	9606.ENSP00000256495	ENSG00000132170	PPARG	9606.ENSP00000287820	871
ENSG00000134107	BHLHE40	9606.ENSP00000256495	ENSG00000165030	NFIL3	9606.ENSP00000297689	885
ENSG00000134107	BHLHE40	9606.ENSP00000256495	ENSG00000174738	NR1D2	9606.ENSP00000310006	886
ENSG00000134107	BHLHE40	9606.ENSP00000256495	ENSG00000143365	RORC	9606.ENSP00000327025	846
ENSG00000134202	GSTM3	9606.ENSP00000256594	ENSG00000143819	EPHX1	9606.ENSP00000272167	949
ENSG00000134202	GSTM3	9606.ENSP00000256594	ENSG00000100197	CYP2D6	9606.ENSP00000353820	532
ENSG00000134202	GSTM3	9606.ENSP00000256594	ENSG00000099998	GGT5	9606.ENSP00000381340	908
ENSG00000134202	GSTM3	9606.ENSP00000256594	ENSG00000164294	GPX8	9606.ENSP00000423822	900
ENSG00000134294	SLC38A2	9606.ENSP00000256689	ENSG00000103257	SLC7A5	9606.ENSP00000261622	532
ENSG00000134294	SLC38A2	9606.ENSP00000256689	ENSG00000167703	SLC43A2	9606.ENSP00000301335	406
ENSG00000134294	SLC38A2	9606.ENSP00000256689	ENSG00000128272	ATF4	9606.ENSP00000336790	889
ENSG00000134294	SLC38A2	9606.ENSP00000256689	ENSG00000168003	SLC3A2	9606.ENSP00000367123	582
ENSG00000134294	SLC38A2	9606.ENSP00000256689	ENSG00000105281	SLC1A5	9606.ENSP00000444408	629
ENSG00000134440	NARS	9606.ENSP00000256854	ENSG00000090861	AARS	9606.ENSP00000261772	996
ENSG00000134440	NARS	9606.ENSP00000256854	ENSG00000140105	WARS	9606.ENSP00000347495	725
ENSG00000134440	NARS	9606.ENSP00000256854	ENSG00000134684	YARS	9606.ENSP00000362576	915
ENSG00000134440	NARS	9606.ENSP00000256854	ENSG00000110619	CARS	9606.ENSP00000369897	741
ENSG00000134440	NARS	9606.ENSP00000256854	ENSG00000106105	GARS	9606.ENSP00000373918	995
ENSG00000134853	PDGFRA	9606.ENSP00000257290	ENSG00000138413	IDH1	9606.ENSP00000260985	713
ENSG00000134853	PDGFRA	9606.ENSP00000257290	ENSG00000117461	PIK3R3	9606.ENSP00000262741	835
ENSG00000134853	PDGFRA	9606.ENSP00000257290	ENSG00000138798	EGF	9606.ENSP00000265171	800
ENSG00000134853	PDGFRA	9606.ENSP00000257290	ENSG00000165197	FIGF	9606.ENSP00000297904	842
ENSG00000134853	PDGFRA	9606.ENSP00000257290	ENSG00000017427	IGF1	9606.ENSP00000302665	851
ENSG00000134853	PDGFRA	9606.ENSP00000257290	ENSG00000175175	PPM1E	9606.ENSP00000312411	643
ENSG00000134853	PDGFRA	9606.ENSP00000257290	ENSG00000185634	SHC4	9606.ENSP00000329668	838
ENSG00000134853	PDGFRA	9606.ENSP00000257290	ENSG00000105974	CAV1	9606.ENSP00000339191	978
ENSG00000134853	PDGFRA	9606.ENSP00000257290	ENSG00000069869	NEDD4	9606.ENSP00000345530	853
ENSG00000134853	PDGFRA	9606.ENSP00000257290	ENSG00000132688	NES	9606.ENSP00000357206	472
ENSG00000134853	PDGFRA	9606.ENSP00000257290	ENSG00000171862	PTEN	9606.ENSP00000361021	703
ENSG00000134853	PDGFRA	9606.ENSP00000257290	ENSG00000112715	VEGFA	9606.ENSP00000361125	954
ENSG00000134853	PDGFRA	9606.ENSP00000257290	ENSG00000205302	SNX2	9606.ENSP00000368831	575
ENSG00000134853	PDGFRA	9606.ENSP00000257290	ENSG00000021826	CPS1	9606.ENSP00000402608	436
ENSG00000134853	PDGFRA	9606.ENSP00000257290	ENSG00000243364	EFNA4	9606.ENSP00000414378	836
ENSG00000134853	PDGFRA	9606.ENSP00000257290	ENSG00000097033	SH3GLB1	9606.ENSP00000418744	800
ENSG00000134853	PDGFRA	9606.ENSP00000257290	ENSG00000119630	PGF	9606.ENSP00000451040	843
ENSG00000135437	RDH5	9606.ENSP00000257895	ENSG00000087076	HSD17B14	9606.ENSP00000263278	578
ENSG00000135437	RDH5	9606.ENSP00000257895	ENSG00000198691	ABCA4	9606.ENSP00000359245	582
ENSG00000135437	RDH5	9606.ENSP00000257895	ENSG00000196139	AKR1C3	9606.ENSP00000369927	433
ENSG00000135437	RDH5	9606.ENSP00000257895	ENSG00000151632	AKR1C2	9606.ENSP00000370129	468
ENSG00000135824	RGS8	9606.ENSP00000258302	ENSG00000115353	TACR1	9606.ENSP00000303522	744
ENSG00000135824	RGS8	9606.ENSP00000258302	ENSG00000214415	GNAT3	9606.ENSP00000381339	475
ENSG00000136010	ALDH1L2	9606.ENSP00000258494	ENSG00000183044	ABAT	9606.ENSP00000268251	458
ENSG00000136010	ALDH1L2	9606.ENSP00000258494	ENSG00000153879	CEBPG	9606.ENSP00000284000	465
ENSG00000136010	ALDH1L2	9606.ENSP00000258494	ENSG00000138074	SLC5A6	9606.ENSP00000310208	475
ENSG00000136010	ALDH1L2	9606.ENSP00000258494	ENSG00000108515	ENO3	9606.ENSP00000324105	406
ENSG00000136010	ALDH1L2	9606.ENSP00000258494	ENSG00000182199	SHMT2	9606.ENSP00000333667	938
ENSG00000136010	ALDH1L2	9606.ENSP00000258494	ENSG00000120254	MTHFD1L	9606.ENSP00000356290	758
ENSG00000136010	ALDH1L2	9606.ENSP00000258494	ENSG00000065911	MTHFD2	9606.ENSP00000377617	953
ENSG00000136010	ALDH1L2	9606.ENSP00000258494	ENSG00000163931	TKT	9606.ENSP00000405455	465
ENSG00000136040	PLXNC1	9606.ENSP00000258526	ENSG00000170381	SEMA3E	9606.ENSP00000303212	470
ENSG00000136040	PLXNC1	9606.ENSP00000258526	ENSG00000172602	RND1	9606.ENSP00000308461	416
ENSG00000136436	CALCOCO2	9606.ENSP00000258947	ENSG00000123240	OPTN	9606.ENSP00000263036	408
ENSG00000136436	CALCOCO2	9606.ENSP00000258947	ENSG00000188554	NBR1	9606.ENSP00000343479	420
ENSG00000136436	CALCOCO2	9606.ENSP00000258947	ENSG00000161011	SQSTM1	9606.ENSP00000374455	732
ENSG00000136436	CALCOCO2	9606.ENSP00000258947	ENSG00000073350	LLGL2	9606.ENSP00000376333	402
ENSG00000138835	RGS3	9606.ENSP00000259406	ENSG00000107562	CXCL12	9606.ENSP00000379140	400
ENSG00000138835	RGS3	9606.ENSP00000259406	ENSG00000214415	GNAT3	9606.ENSP00000381339	475
ENSG00000136960	ENPP2	9606.ENSP00000259486	ENSG00000112715	VEGFA	9606.ENSP00000361125	846
ENSG00000146216	TTBK1	9606.ENSP00000259750	ENSG00000128881	TTBK2	9606.ENSP00000267890	449
ENSG00000146216	TTBK1	9606.ENSP00000259750	ENSG00000186868	MAPT	9606.ENSP00000340820	864
ENSG00000146216	TTBK1	9606.ENSP00000259750	ENSG00000156564	LRFN2	9606.ENSP00000345985	469
ENSG00000146216	TTBK1	9606.ENSP00000259750	ENSG00000262209	PCDHGB3	9606.ENSP00000461862	489
ENSG00000255561	FDXACB1	9606.ENSP00000260257	ENSG00000134684	YARS	9606.ENSP00000362576	611
ENSG00000137727	ARHGAP20	9606.ENSP00000260283	ENSG00000110237	ARHGEF17	9606.ENSP00000263674	905
ENSG00000137727	ARHGAP20	9606.ENSP00000260283	ENSG00000126785	RHOJ	9606.ENSP00000316729	900
ENSG00000137727	ARHGAP20	9606.ENSP00000260283	ENSG00000099783	HNRNPM	9606.ENSP00000325376	555
ENSG00000137727	ARHGAP20	9606.ENSP00000260283	ENSG00000116584	ARHGEF2	9606.ENSP00000354837	900
ENSG00000137727	ARHGAP20	9606.ENSP00000260283	ENSG00000171680	PLEKHG5	9606.ENSP00000366977	914
ENSG00000137727	ARHGAP20	9606.ENSP00000260283	ENSG00000079337	RAPGEF3	9606.ENSP00000373864	448
ENSG00000137727	ARHGAP20	9606.ENSP00000260283	ENSG00000139132	FGD4	9606.ENSP00000394487	906
ENSG00000137767	SQRDL	9606.ENSP00000260324	ENSG00000155363	MOV10	9606.ENSP00000350028	644
ENSG00000137801	THBS1	9606.ENSP00000260356	ENSG00000090339	ICAM1	9606.ENSP00000264832	472
ENSG00000137801	THBS1	9606.ENSP00000260356	ENSG00000143382	ADAMTSL4	9606.ENSP00000271643	905
ENSG00000137801	THBS1	9606.ENSP00000260356	ENSG00000132170	PPARG	9606.ENSP00000287820	414
ENSG00000137801	THBS1	9606.ENSP00000260356	ENSG00000162692	VCAM1	9606.ENSP00000294728	414
ENSG00000137801	THBS1	9606.ENSP00000260356	ENSG00000163631	ALB	9606.ENSP00000295897	534
ENSG00000137801	THBS1	9606.ENSP00000260356	ENSG00000164171	ITGA2	9606.ENSP00000296585	873
ENSG00000137801	THBS1	9606.ENSP00000260356	ENSG00000164692	COL1A2	9606.ENSP00000297268	754
ENSG00000137801	THBS1	9606.ENSP00000260356	ENSG00000164761	TNFRSF11B	9606.ENSP00000297350	680
ENSG00000137801	THBS1	9606.ENSP00000260356	ENSG00000165197	FIGF	9606.ENSP00000297904	467
ENSG00000137801	THBS1	9606.ENSP00000260356	ENSG00000168542	COL3A1	9606.ENSP00000304408	884
ENSG00000137801	THBS1	9606.ENSP00000260356	ENSG00000169429	IL8	9606.ENSP00000306512	561
ENSG00000137801	THBS1	9606.ENSP00000260356	ENSG00000135218	CD36	9606.ENSP00000308165	995
ENSG00000137801	THBS1	9606.ENSP00000260356	ENSG00000114270	COL7A1	9606.ENSP00000332371	933
ENSG00000137801	THBS1	9606.ENSP00000260356	ENSG00000113296	THBS4	9606.ENSP00000339730	906
ENSG00000137801	THBS1	9606.ENSP00000260356	ENSG00000179776	CDH5	9606.ENSP00000344115	457
ENSG00000137801	THBS1	9606.ENSP00000260356	ENSG00000115414	FN1	9606.ENSP00000346839	966
ENSG00000137801	THBS1	9606.ENSP00000260356	ENSG00000196739	COL27A1	9606.ENSP00000348385	636
ENSG00000137801	THBS1	9606.ENSP00000260356	ENSG00000004948	CALCR	9606.ENSP00000352561	612
ENSG00000137801	THBS1	9606.ENSP00000260356	ENSG00000171848	RRM2	9606.ENSP00000353770	820
ENSG00000137801	THBS1	9606.ENSP00000260356	ENSG00000198959	TGM2	9606.ENSP00000355330	702
ENSG00000137801	THBS1	9606.ENSP00000260356	ENSG00000092969	TGFB2	9606.ENSP00000355896	420
ENSG00000137801	THBS1	9606.ENSP00000260356	ENSG00000171862	PTEN	9606.ENSP00000361021	888
ENSG00000137801	THBS1	9606.ENSP00000260356	ENSG00000112715	VEGFA	9606.ENSP00000361125	974
ENSG00000137801	THBS1	9606.ENSP00000260356	ENSG00000136997	MYC	9606.ENSP00000367207	889
ENSG00000137801	THBS1	9606.ENSP00000260356	ENSG00000146674	IGFBP3	9606.ENSP00000370473	414
ENSG00000137801	THBS1	9606.ENSP00000260356	ENSG00000136378	ADAMTS7	9606.ENSP00000373472	916
ENSG00000137801	THBS1	9606.ENSP00000260356	ENSG00000107562	CXCL12	9606.ENSP00000379140	895
ENSG00000137801	THBS1	9606.ENSP00000260356	ENSG00000119630	PGF	9606.ENSP00000451040	499
ENSG00000137936	BCAR3	9606.ENSP00000260502	ENSG00000171621	SPSB1	9606.ENSP00000330221	412
ENSG00000137936	BCAR3	9606.ENSP00000260502	ENSG00000111859	NEDD9	9606.ENSP00000368759	895
ENSG00000137962	ARHGAP29	9606.ENSP00000260526	ENSG00000110237	ARHGEF17	9606.ENSP00000263674	908
ENSG00000137962	ARHGAP29	9606.ENSP00000260526	ENSG00000115963	RND3	9606.ENSP00000263895	488
ENSG00000137962	ARHGAP29	9606.ENSP00000260526	ENSG00000172602	RND1	9606.ENSP00000308461	452
ENSG00000137962	ARHGAP29	9606.ENSP00000260526	ENSG00000105204	DYRK1B	9606.ENSP00000312789	427
ENSG00000137962	ARHGAP29	9606.ENSP00000260526	ENSG00000126785	RHOJ	9606.ENSP00000316729	940
ENSG00000137962	ARHGAP29	9606.ENSP00000260526	ENSG00000112214	FHL5	9606.ENSP00000326022	447
ENSG00000137962	ARHGAP29	9606.ENSP00000260526	ENSG00000116584	ARHGEF2	9606.ENSP00000354837	905
ENSG00000137962	ARHGAP29	9606.ENSP00000260526	ENSG00000171680	PLEKHG5	9606.ENSP00000366977	906
ENSG00000137962	ARHGAP29	9606.ENSP00000260526	ENSG00000139132	FGD4	9606.ENSP00000394487	910
ENSG00000138172	CALHM2	9606.ENSP00000260743	ENSG00000148842	CNNM2	9606.ENSP00000358894	644
ENSG00000138172	CALHM2	9606.ENSP00000260743	ENSG00000167103	PIP5KL1	9606.ENSP00000373399	501
ENSG00000138379	MSTN	9606.ENSP00000260950	ENSG00000017427	IGF1	9606.ENSP00000302665	502
ENSG00000138379	MSTN	9606.ENSP00000260950	ENSG00000168542	COL3A1	9606.ENSP00000304408	607
ENSG00000138379	MSTN	9606.ENSP00000260950	ENSG00000173714	WFIKKN2	9606.ENSP00000311184	807
ENSG00000138379	MSTN	9606.ENSP00000260950	ENSG00000129535	NRL	9606.ENSP00000380193	596
ENSG00000138379	MSTN	9606.ENSP00000260950	ENSG00000214415	GNAT3	9606.ENSP00000381339	502
ENSG00000138379	MSTN	9606.ENSP00000260950	ENSG00000156804	FBXO32	9606.ENSP00000428205	614
ENSG00000138413	IDH1	9606.ENSP00000260985	ENSG00000111275	ALDH2	9606.ENSP00000261733	445
ENSG00000138413	IDH1	9606.ENSP00000260985	ENSG00000105011	ASF1B	9606.ENSP00000263382	644
ENSG00000138413	IDH1	9606.ENSP00000260985	ENSG00000160883	HK3	9606.ENSP00000292432	404
ENSG00000138413	IDH1	9606.ENSP00000260985	ENSG00000169184	MN1	9606.ENSP00000304956	406
ENSG00000138413	IDH1	9606.ENSP00000260985	ENSG00000108515	ENO3	9606.ENSP00000324105	540
ENSG00000138413	IDH1	9606.ENSP00000260985	ENSG00000166123	GPT2	9606.ENSP00000345282	616
ENSG00000138413	IDH1	9606.ENSP00000260985	ENSG00000065833	ME1	9606.ENSP00000358719	749
ENSG00000138413	IDH1	9606.ENSP00000260985	ENSG00000120053	GOT1	9606.ENSP00000359539	966
ENSG00000138413	IDH1	9606.ENSP00000260985	ENSG00000171862	PTEN	9606.ENSP00000361021	502
ENSG00000138413	IDH1	9606.ENSP00000260985	ENSG00000163931	TKT	9606.ENSP00000405455	535
ENSG00000138413	IDH1	9606.ENSP00000260985	ENSG00000178385	PLEKHM3	9606.ENSP00000417003	570
ENSG00000138435	CHRNA1	9606.ENSP00000261007	ENSG00000117971	CHRNB4	9606.ENSP00000261751	562
ENSG00000138435	CHRNA1	9606.ENSP00000261007	ENSG00000080644	CHRNA3	9606.ENSP00000315602	557
ENSG00000138435	CHRNA1	9606.ENSP00000261007	ENSG00000188157	AGRN	9606.ENSP00000368678	919
ENSG00000067715	SYT1	9606.ENSP00000261205	ENSG00000115155	OTOF	9606.ENSP00000272371	605
ENSG00000067715	SYT1	9606.ENSP00000261205	ENSG00000147570	DNAJC5B	9606.ENSP00000276570	518
ENSG00000067715	SYT1	9606.ENSP00000261205	ENSG00000132170	PPARG	9606.ENSP00000287820	564
ENSG00000067715	SYT1	9606.ENSP00000261205	ENSG00000239306	RBM14	9606.ENSP00000311747	576
ENSG00000067715	SYT1	9606.ENSP00000261205	ENSG00000181804	SLC9A9	9606.ENSP00000320246	745
ENSG00000067715	SYT1	9606.ENSP00000261205	ENSG00000065923	SLC9A7	9606.ENSP00000330320	703
ENSG00000067715	SYT1	9606.ENSP00000261205	ENSG00000074935	TUBE1	9606.ENSP00000357651	407
ENSG00000067715	SYT1	9606.ENSP00000261205	ENSG00000136854	STXBP1	9606.ENSP00000362399	560
ENSG00000067715	SYT1	9606.ENSP00000261205	ENSG00000091428	RAPGEF4	9606.ENSP00000380271	457
ENSG00000057704	TMCC3	9606.ENSP00000261226	ENSG00000067842	ATP2B3	9606.ENSP00000263519	483
ENSG00000057704	TMCC3	9606.ENSP00000261226	ENSG00000147606	SLC26A7	9606.ENSP00000309504	440
ENSG00000101670	LIPG	9606.ENSP00000261292	ENSG00000167996	FTH1	9606.ENSP00000273550	539
ENSG00000119801	YPEL5	9606.ENSP00000261353	ENSG00000104413	ESRP1	9606.ENSP00000405738	492
ENSG00000103257	SLC7A5	9606.ENSP00000261622	ENSG00000149150	SLC43A1	9606.ENSP00000278426	757
ENSG00000103257	SLC7A5	9606.ENSP00000261622	ENSG00000164171	ITGA2	9606.ENSP00000296585	538
ENSG00000103257	SLC7A5	9606.ENSP00000261622	ENSG00000108515	ENO3	9606.ENSP00000324105	413
ENSG00000103257	SLC7A5	9606.ENSP00000261622	ENSG00000168003	SLC3A2	9606.ENSP00000367123	999
ENSG00000103257	SLC7A5	9606.ENSP00000261622	ENSG00000105281	SLC1A5	9606.ENSP00000444408	588
ENSG00000102547	CAB39L	9606.ENSP00000261669	ENSG00000106809	OGN	9606.ENSP00000262551	588
ENSG00000102547	CAB39L	9606.ENSP00000261669	ENSG00000139292	LGR5	9606.ENSP00000266674	602
ENSG00000102547	CAB39L	9606.ENSP00000261669	ENSG00000139329	LUM	9606.ENSP00000266718	588
ENSG00000102547	CAB39L	9606.ENSP00000261669	ENSG00000146006	LRRTM2	9606.ENSP00000274711	588
ENSG00000102547	CAB39L	9606.ENSP00000261669	ENSG00000166159	LRTM2	9606.ENSP00000299194	588
ENSG00000102547	CAB39L	9606.ENSP00000261669	ENSG00000177453	NIM1	9606.ENSP00000313572	404
ENSG00000102547	CAB39L	9606.ENSP00000261669	ENSG00000182492	BGN	9606.ENSP00000327336	588
ENSG00000102547	CAB39L	9606.ENSP00000261669	ENSG00000171492	LRRC8D	9606.ENSP00000338887	595
ENSG00000102547	CAB39L	9606.ENSP00000261669	ENSG00000188783	PRELP	9606.ENSP00000343924	588
ENSG00000102547	CAB39L	9606.ENSP00000261669	ENSG00000128606	LRRC17	9606.ENSP00000344242	588
ENSG00000102547	CAB39L	9606.ENSP00000261669	ENSG00000156564	LRFN2	9606.ENSP00000345985	588
ENSG00000102547	CAB39L	9606.ENSP00000261669	ENSG00000073910	FRY	9606.ENSP00000369600	851
ENSG00000111275	ALDH2	9606.ENSP00000261733	ENSG00000183044	ABAT	9606.ENSP00000268251	482
ENSG00000111275	ALDH2	9606.ENSP00000261733	ENSG00000153879	CEBPG	9606.ENSP00000284000	504
ENSG00000111275	ALDH2	9606.ENSP00000261733	ENSG00000138074	SLC5A6	9606.ENSP00000310208	475
ENSG00000111275	ALDH2	9606.ENSP00000261733	ENSG00000108515	ENO3	9606.ENSP00000324105	493
ENSG00000111275	ALDH2	9606.ENSP00000261733	ENSG00000100814	CCNB1IP1	9606.ENSP00000337396	660
ENSG00000111275	ALDH2	9606.ENSP00000261733	ENSG00000120254	MTHFD1L	9606.ENSP00000356290	548
ENSG00000111275	ALDH2	9606.ENSP00000261733	ENSG00000092621	PHGDH	9606.ENSP00000358417	430
ENSG00000111275	ALDH2	9606.ENSP00000261733	ENSG00000163931	TKT	9606.ENSP00000405455	512
ENSG00000117971	CHRNB4	9606.ENSP00000261751	ENSG00000080644	CHRNA3	9606.ENSP00000315602	958
ENSG00000090861	AARS	9606.ENSP00000261772	ENSG00000140105	WARS	9606.ENSP00000347495	774
ENSG00000090861	AARS	9606.ENSP00000261772	ENSG00000134684	YARS	9606.ENSP00000362576	922
ENSG00000090861	AARS	9606.ENSP00000261772	ENSG00000135069	PSAT1	9606.ENSP00000365773	479
ENSG00000090861	AARS	9606.ENSP00000261772	ENSG00000110619	CARS	9606.ENSP00000369897	929
ENSG00000090861	AARS	9606.ENSP00000261772	ENSG00000106105	GARS	9606.ENSP00000373918	998
ENSG00000090861	AARS	9606.ENSP00000261772	ENSG00000021826	CPS1	9606.ENSP00000402608	576
ENSG00000035664	DAPK2	9606.ENSP00000261891	ENSG00000128272	ATF4	9606.ENSP00000336790	885
ENSG00000129038	LOXL1	9606.ENSP00000261921	ENSG00000119681	LTBP2	9606.ENSP00000261978	440
ENSG00000129038	LOXL1	9606.ENSP00000261921	ENSG00000163631	ALB	9606.ENSP00000295897	407
ENSG00000129038	LOXL1	9606.ENSP00000261921	ENSG00000164171	ITGA2	9606.ENSP00000296585	420
ENSG00000129038	LOXL1	9606.ENSP00000261921	ENSG00000168056	LTBP3	9606.ENSP00000301873	456
ENSG00000129038	LOXL1	9606.ENSP00000261921	ENSG00000140092	FBLN5	9606.ENSP00000345008	998
ENSG00000119681	LTBP2	9606.ENSP00000261978	ENSG00000140092	FBLN5	9606.ENSP00000345008	681
ENSG00000070540	WIPI1	9606.ENSP00000262139	ENSG00000161011	SQSTM1	9606.ENSP00000374455	465
ENSG00000116254	CHD5	9606.ENSP00000262450	ENSG00000105011	ASF1B	9606.ENSP00000263382	603
ENSG00000116254	CHD5	9606.ENSP00000262450	ENSG00000080503	SMARCA2	9606.ENSP00000265773	732
ENSG00000116254	CHD5	9606.ENSP00000262450	ENSG00000140044	JDP2	9606.ENSP00000267569	685
ENSG00000116254	CHD5	9606.ENSP00000262450	ENSG00000179776	CDH5	9606.ENSP00000344115	561
ENSG00000116254	CHD5	9606.ENSP00000262450	ENSG00000162772	ATF3	9606.ENSP00000344352	685
ENSG00000106809	OGN	9606.ENSP00000262551	ENSG00000139329	LUM	9606.ENSP00000266718	929
ENSG00000106809	OGN	9606.ENSP00000262551	ENSG00000166592	RRAD	9606.ENSP00000299759	588
ENSG00000106809	OGN	9606.ENSP00000262551	ENSG00000167550	RHEBL1	9606.ENSP00000301068	448
ENSG00000106809	OGN	9606.ENSP00000262551	ENSG00000175264	CHST1	9606.ENSP00000309270	900
ENSG00000106809	OGN	9606.ENSP00000262551	ENSG00000179284	DAND5	9606.ENSP00000323155	499
ENSG00000106809	OGN	9606.ENSP00000262551	ENSG00000188783	PRELP	9606.ENSP00000343924	919
ENSG00000106809	OGN	9606.ENSP00000262551	ENSG00000138735	PDE5A	9606.ENSP00000347046	519
ENSG00000106809	OGN	9606.ENSP00000262551	ENSG00000171867	PRNP	9606.ENSP00000368752	525
ENSG00000106809	OGN	9606.ENSP00000262551	ENSG00000073910	FRY	9606.ENSP00000369600	516
ENSG00000106809	OGN	9606.ENSP00000262551	ENSG00000214415	GNAT3	9606.ENSP00000381339	508
ENSG00000106809	OGN	9606.ENSP00000262551	ENSG00000187735	TCEA1	9606.ENSP00000428426	404
ENSG00000106809	OGN	9606.ENSP00000262551	ENSG00000145050	MANF	9606.ENSP00000432799	451
ENSG00000105173	CCNE1	9606.ENSP00000262643	ENSG00000123080	CDKN2C	9606.ENSP00000262662	618
ENSG00000105173	CCNE1	9606.ENSP00000262643	ENSG00000128191	DGCR8	9606.ENSP00000263209	607
ENSG00000105173	CCNE1	9606.ENSP00000262643	ENSG00000080503	SMARCA2	9606.ENSP00000265773	878
ENSG00000105173	CCNE1	9606.ENSP00000262643	ENSG00000166508	MCM7	9606.ENSP00000307288	517
ENSG00000105173	CCNE1	9606.ENSP00000262643	ENSG00000117399	CDC20	9606.ENSP00000308450	554
ENSG00000105173	CCNE1	9606.ENSP00000262643	ENSG00000175305	CCNE2	9606.ENSP00000309181	904
ENSG00000105173	CCNE1	9606.ENSP00000262643	ENSG00000171848	RRM2	9606.ENSP00000353770	937
ENSG00000105173	CCNE1	9606.ENSP00000262643	ENSG00000171862	PTEN	9606.ENSP00000361021	509
ENSG00000105173	CCNE1	9606.ENSP00000262643	ENSG00000136997	MYC	9606.ENSP00000367207	973
ENSG00000123080	CDKN2C	9606.ENSP00000262662	ENSG00000172216	CEBPB	9606.ENSP00000305422	914
ENSG00000123080	CDKN2C	9606.ENSP00000262662	ENSG00000175305	CCNE2	9606.ENSP00000309181	500
ENSG00000123080	CDKN2C	9606.ENSP00000262662	ENSG00000155363	MOV10	9606.ENSP00000350028	905
ENSG00000123080	CDKN2C	9606.ENSP00000262662	ENSG00000171862	PTEN	9606.ENSP00000361021	499
ENSG00000123080	CDKN2C	9606.ENSP00000262662	ENSG00000136997	MYC	9606.ENSP00000367207	472
ENSG00000186951	PPARA	9606.ENSP00000262735	ENSG00000090339	ICAM1	9606.ENSP00000264832	909
ENSG00000186951	PPARA	9606.ENSP00000262735	ENSG00000109819	PPARGC1A	9606.ENSP00000264867	996
ENSG00000186951	PPARA	9606.ENSP00000262735	ENSG00000138823	MTTP	9606.ENSP00000265517	634
ENSG00000186951	PPARA	9606.ENSP00000262735	ENSG00000139278	GLIPR1	9606.ENSP00000266659	900
ENSG00000186951	PPARA	9606.ENSP00000262735	ENSG00000167996	FTH1	9606.ENSP00000273550	558
ENSG00000186951	PPARA	9606.ENSP00000262735	ENSG00000153879	CEBPG	9606.ENSP00000284000	629
ENSG00000186951	PPARA	9606.ENSP00000262735	ENSG00000132170	PPARG	9606.ENSP00000287820	903
ENSG00000186951	PPARA	9606.ENSP00000262735	ENSG00000162692	VCAM1	9606.ENSP00000294728	567
ENSG00000186951	PPARA	9606.ENSP00000262735	ENSG00000163631	ALB	9606.ENSP00000295897	700
ENSG00000186951	PPARA	9606.ENSP00000262735	ENSG00000164171	ITGA2	9606.ENSP00000296585	472
ENSG00000186951	PPARA	9606.ENSP00000262735	ENSG00000169884	WNT10B	9606.ENSP00000301061	883
ENSG00000186951	PPARA	9606.ENSP00000262735	ENSG00000017427	IGF1	9606.ENSP00000302665	508
ENSG00000186951	PPARA	9606.ENSP00000262735	ENSG00000172216	CEBPB	9606.ENSP00000305422	531
ENSG00000186951	PPARA	9606.ENSP00000262735	ENSG00000169429	IL8	9606.ENSP00000306512	507
ENSG00000186951	PPARA	9606.ENSP00000262735	ENSG00000166508	MCM7	9606.ENSP00000307288	806
ENSG00000186951	PPARA	9606.ENSP00000262735	ENSG00000135218	CD36	9606.ENSP00000308165	995
ENSG00000186951	PPARA	9606.ENSP00000262735	ENSG00000174738	NR1D2	9606.ENSP00000310006	908
ENSG00000186951	PPARA	9606.ENSP00000262735	ENSG00000025423	HSD17B6	9606.ENSP00000318631	562
ENSG00000186951	PPARA	9606.ENSP00000262735	ENSG00000175832	ETV4	9606.ENSP00000321835	836
ENSG00000186951	PPARA	9606.ENSP00000262735	ENSG00000163581	SLC2A2	9606.ENSP00000323568	542
ENSG00000186951	PPARA	9606.ENSP00000262735	ENSG00000115548	KDM3A	9606.ENSP00000323659	609
ENSG00000186951	PPARA	9606.ENSP00000262735	ENSG00000175564	UCP3	9606.ENSP00000323740	948
ENSG00000186951	PPARA	9606.ENSP00000262735	ENSG00000143365	RORC	9606.ENSP00000327025	912
ENSG00000186951	PPARA	9606.ENSP00000262735	ENSG00000007908	SELE	9606.ENSP00000331736	833
ENSG00000186951	PPARA	9606.ENSP00000262735	ENSG00000120899	PTK2B	9606.ENSP00000332816	821
ENSG00000186951	PPARA	9606.ENSP00000262735	ENSG00000105974	CAV1	9606.ENSP00000339191	817
ENSG00000186951	PPARA	9606.ENSP00000262735	ENSG00000187678	SPRY4	9606.ENSP00000344967	780
ENSG00000186951	PPARA	9606.ENSP00000262735	ENSG00000072210	ALDH3A2	9606.ENSP00000345774	846
ENSG00000186951	PPARA	9606.ENSP00000262735	ENSG00000151090	THRB	9606.ENSP00000348827	909
ENSG00000186951	PPARA	9606.ENSP00000262735	ENSG00000123358	NR4A1	9606.ENSP00000353427	921
ENSG00000186951	PPARA	9606.ENSP00000262735	ENSG00000164434	FABP7	9606.ENSP00000357429	842
ENSG00000186951	PPARA	9606.ENSP00000262735	ENSG00000065833	ME1	9606.ENSP00000358719	901
ENSG00000186951	PPARA	9606.ENSP00000262735	ENSG00000148677	ANKRD1	9606.ENSP00000360762	904
ENSG00000186951	PPARA	9606.ENSP00000262735	ENSG00000171862	PTEN	9606.ENSP00000361021	509
ENSG00000186951	PPARA	9606.ENSP00000262735	ENSG00000112715	VEGFA	9606.ENSP00000361125	505
ENSG00000186951	PPARA	9606.ENSP00000262735	ENSG00000121769	FABP3	9606.ENSP00000362817	506
ENSG00000186951	PPARA	9606.ENSP00000262735	ENSG00000136997	MYC	9606.ENSP00000367207	950
ENSG00000186951	PPARA	9606.ENSP00000262735	ENSG00000119715	ESRRB	9606.ENSP00000370270	909
ENSG00000186951	PPARA	9606.ENSP00000262735	ENSG00000147852	VLDLR	9606.ENSP00000371532	865
ENSG00000186951	PPARA	9606.ENSP00000262735	ENSG00000107562	CXCL12	9606.ENSP00000379140	921
ENSG00000186951	PPARA	9606.ENSP00000262735	ENSG00000164749	HNF4G	9606.ENSP00000379701	910
ENSG00000186951	PPARA	9606.ENSP00000262735	ENSG00000175197	DDIT3	9606.ENSP00000447803	422
ENSG00000186951	PPARA	9606.ENSP00000262735	ENSG00000211448	DIO2	9606.ENSP00000450980	854
ENSG00000186951	PPARA	9606.ENSP00000262735	ENSG00000119655	NPC2	9606.ENSP00000451112	826
ENSG00000117461	PIK3R3	9606.ENSP00000262741	ENSG00000153208	MERTK	9606.ENSP00000295408	634
ENSG00000117461	PIK3R3	9606.ENSP00000262741	ENSG00000164171	ITGA2	9606.ENSP00000296585	802
ENSG00000117461	PIK3R3	9606.ENSP00000262741	ENSG00000151090	THRB	9606.ENSP00000348827	812
ENSG00000117461	PIK3R3	9606.ENSP00000262741	ENSG00000033327	GAB2	9606.ENSP00000354952	870
ENSG00000117461	PIK3R3	9606.ENSP00000262741	ENSG00000171862	PTEN	9606.ENSP00000361021	948
ENSG00000117461	PIK3R3	9606.ENSP00000262741	ENSG00000176533	GNG7	9606.ENSP00000371594	800
ENSG00000117461	PIK3R3	9606.ENSP00000262741	ENSG00000198400	NTRK1	9606.ENSP00000431418	800
ENSG00000104783	KCNN4	9606.ENSP00000262888	ENSG00000144579	CTDSP1	9606.ENSP00000273062	440
ENSG00000104783	KCNN4	9606.ENSP00000262888	ENSG00000162687	KCNT2	9606.ENSP00000294725	417
ENSG00000104783	KCNN4	9606.ENSP00000262888	ENSG00000184489	PTP4A3	9606.ENSP00000332274	801
ENSG00000104783	KCNN4	9606.ENSP00000262888	ENSG00000075043	KCNQ2	9606.ENSP00000352035	472
ENSG00000104783	KCNN4	9606.ENSP00000262888	ENSG00000164626	KCNK5	9606.ENSP00000352527	468
ENSG00000104783	KCNN4	9606.ENSP00000262888	ENSG00000112715	VEGFA	9606.ENSP00000361125	812
ENSG00000104783	KCNN4	9606.ENSP00000262888	ENSG00000111262	KCNA1	9606.ENSP00000371985	613
ENSG00000104783	KCNN4	9606.ENSP00000262888	ENSG00000104435	STMN2	9606.ENSP00000429243	440
ENSG00000123240	OPTN	9606.ENSP00000263036	ENSG00000187672	ERC2	9606.ENSP00000288221	453
ENSG00000123240	OPTN	9606.ENSP00000263036	ENSG00000184144	CNTN2	9606.ENSP00000330633	648
ENSG00000123240	OPTN	9606.ENSP00000263036	ENSG00000188554	NBR1	9606.ENSP00000343479	475
ENSG00000123240	OPTN	9606.ENSP00000263036	ENSG00000117650	NEK2	9606.ENSP00000355966	900
ENSG00000123240	OPTN	9606.ENSP00000263036	ENSG00000161011	SQSTM1	9606.ENSP00000374455	784
ENSG00000123240	OPTN	9606.ENSP00000263036	ENSG00000121749	TBC1D15	9606.ENSP00000448182	597
ENSG00000083807	SLC27A5	9606.ENSP00000263093	ENSG00000138823	MTTP	9606.ENSP00000265517	400
ENSG00000083807	SLC27A5	9606.ENSP00000263093	ENSG00000163631	ALB	9606.ENSP00000295897	920
ENSG00000083807	SLC27A5	9606.ENSP00000263093	ENSG00000121769	FABP3	9606.ENSP00000362817	476
ENSG00000083807	SLC27A5	9606.ENSP00000263093	ENSG00000143771	CNIH4	9606.ENSP00000420443	460
ENSG00000099260	PALMD	9606.ENSP00000263174	ENSG00000145860	RNF145	9606.ENSP00000430955	654
ENSG00000129151	BBOX1	9606.ENSP00000263182	ENSG00000147573	TRIM55	9606.ENSP00000323913	750
ENSG00000129151	BBOX1	9606.ENSP00000263182	ENSG00000221926	TRIM16	9606.ENSP00000338989	561
ENSG00000129151	BBOX1	9606.ENSP00000263182	ENSG00000188554	NBR1	9606.ENSP00000343479	457
ENSG00000129151	BBOX1	9606.ENSP00000263182	ENSG00000106785	TRIM14	9606.ENSP00000343990	660
ENSG00000129151	BBOX1	9606.ENSP00000263182	ENSG00000072210	ALDH3A2	9606.ENSP00000345774	918
ENSG00000129151	BBOX1	9606.ENSP00000263182	ENSG00000119283	TRIM67	9606.ENSP00000355613	608
ENSG00000128191	DGCR8	9606.ENSP00000263209	ENSG00000171862	PTEN	9606.ENSP00000361021	473
ENSG00000242247	ARFGAP3	9606.ENSP00000263245	ENSG00000100271	TTLL1	9606.ENSP00000266254	528
ENSG00000242247	ARFGAP3	9606.ENSP00000263245	ENSG00000151092	NGLY1	9606.ENSP00000280700	420
ENSG00000242247	ARFGAP3	9606.ENSP00000263245	ENSG00000102024	PLS3	9606.ENSP00000348163	409
ENSG00000087076	HSD17B14	9606.ENSP00000263278	ENSG00000120254	MTHFD1L	9606.ENSP00000356290	446
ENSG00000099337	KCNK6	9606.ENSP00000263372	ENSG00000124160	NCOA5	9606.ENSP00000290231	440
ENSG00000099337	KCNK6	9606.ENSP00000263372	ENSG00000164171	ITGA2	9606.ENSP00000296585	499
ENSG00000105011	ASF1B	9606.ENSP00000263382	ENSG00000080503	SMARCA2	9606.ENSP00000265773	767
ENSG00000105011	ASF1B	9606.ENSP00000263382	ENSG00000158373	HIST1H2BD	9606.ENSP00000289316	450
ENSG00000105011	ASF1B	9606.ENSP00000263382	ENSG00000166508	MCM7	9606.ENSP00000307288	822
ENSG00000105011	ASF1B	9606.ENSP00000263382	ENSG00000180573	HIST1H2AC	9606.ENSP00000321389	565
ENSG00000105011	ASF1B	9606.ENSP00000263382	ENSG00000184260	HIST2H2AC	9606.ENSP00000332194	526
ENSG00000105011	ASF1B	9606.ENSP00000263382	ENSG00000124635	HIST1H2BJ	9606.ENSP00000342886	520
ENSG00000105011	ASF1B	9606.ENSP00000263382	ENSG00000196787	HIST1H2AG	9606.ENSP00000352119	427
ENSG00000105011	ASF1B	9606.ENSP00000263382	ENSG00000171848	RRM2	9606.ENSP00000353770	818
ENSG00000105011	ASF1B	9606.ENSP00000263382	ENSG00000184678	HIST2H2BE	9606.ENSP00000358151	450
ENSG00000067842	ATP2B3	9606.ENSP00000263519	ENSG00000105409	ATP1A3	9606.ENSP00000302397	482
ENSG00000110237	ARHGEF17	9606.ENSP00000263674	ENSG00000178773	CPNE7	9606.ENSP00000268720	652
ENSG00000110237	ARHGEF17	9606.ENSP00000263674	ENSG00000075884	ARHGAP15	9606.ENSP00000295095	900
ENSG00000110237	ARHGEF17	9606.ENSP00000263674	ENSG00000126785	RHOJ	9606.ENSP00000316729	900
ENSG00000110237	ARHGEF17	9606.ENSP00000263674	ENSG00000123329	ARHGAP9	9606.ENSP00000377380	902
ENSG00000110237	ARHGEF17	9606.ENSP00000263674	ENSG00000141542	RAB40B	9606.ENSP00000461785	413
ENSG00000115963	RND3	9606.ENSP00000263895	ENSG00000075884	ARHGAP15	9606.ENSP00000295095	473
ENSG00000115963	RND3	9606.ENSP00000263895	ENSG00000164050	PLXNB1	9606.ENSP00000296440	948
ENSG00000115963	RND3	9606.ENSP00000263895	ENSG00000166592	RRAD	9606.ENSP00000299759	587
ENSG00000115963	RND3	9606.ENSP00000263895	ENSG00000167550	RHEBL1	9606.ENSP00000301068	683
ENSG00000115963	RND3	9606.ENSP00000263895	ENSG00000175175	PPM1E	9606.ENSP00000312411	418
ENSG00000115963	RND3	9606.ENSP00000263895	ENSG00000112214	FHL5	9606.ENSP00000326022	487
ENSG00000115963	RND3	9606.ENSP00000263895	ENSG00000187840	EIF4EBP1	9606.ENSP00000340691	809
ENSG00000115963	RND3	9606.ENSP00000263895	ENSG00000171680	PLEKHG5	9606.ENSP00000366977	721
ENSG00000115963	RND3	9606.ENSP00000263895	ENSG00000136997	MYC	9606.ENSP00000367207	807
ENSG00000115963	RND3	9606.ENSP00000263895	ENSG00000214415	GNAT3	9606.ENSP00000381339	431
ENSG00000115963	RND3	9606.ENSP00000263895	ENSG00000141542	RAB40B	9606.ENSP00000461785	422
ENSG00000115919	KYNU	9606.ENSP00000264170	ENSG00000183044	ABAT	9606.ENSP00000268251	448
ENSG00000115919	KYNU	9606.ENSP00000264170	ENSG00000104419	NDRG1	9606.ENSP00000319977	527
ENSG00000115919	KYNU	9606.ENSP00000264170	ENSG00000103485	QPRT	9606.ENSP00000378782	680
ENSG00000138653	NDST4	9606.ENSP00000264363	ENSG00000213420	GPC2	9606.ENSP00000292377	543
ENSG00000138653	NDST4	9606.ENSP00000264363	ENSG00000166123	GPT2	9606.ENSP00000345282	413
ENSG00000138653	NDST4	9606.ENSP00000264363	ENSG00000158008	EXTL1	9606.ENSP00000363398	764
ENSG00000061918	GUCY1B3	9606.ENSP00000264424	ENSG00000145703	IQGAP2	9606.ENSP00000274364	419
ENSG00000061918	GUCY1B3	9606.ENSP00000264424	ENSG00000164116	GUCY1A3	9606.ENSP00000296518	992
ENSG00000061918	GUCY1B3	9606.ENSP00000264424	ENSG00000138735	PDE5A	9606.ENSP00000347046	947
ENSG00000061918	GUCY1B3	9606.ENSP00000264424	ENSG00000152192	POU4F1	9606.ENSP00000366413	427
ENSG00000061918	GUCY1B3	9606.ENSP00000264424	ENSG00000214415	GNAT3	9606.ENSP00000381339	408
ENSG00000121552	CSTA	9606.ENSP00000264474	ENSG00000221955	SLC12A8	9606.ENSP00000377112	803
ENSG00000109674	NEIL3	9606.ENSP00000264596	ENSG00000140398	NEIL1	9606.ENSP00000347170	818
ENSG00000047457	CP	9606.ENSP00000264613	ENSG00000167996	FTH1	9606.ENSP00000273550	513
ENSG00000047457	CP	9606.ENSP00000264613	ENSG00000163631	ALB	9606.ENSP00000295897	811
ENSG00000047457	CP	9606.ENSP00000264613	ENSG00000164171	ITGA2	9606.ENSP00000296585	499
ENSG00000047457	CP	9606.ENSP00000264613	ENSG00000136868	SLC31A1	9606.ENSP00000363329	727
ENSG00000047457	CP	9606.ENSP00000264613	ENSG00000087086	FTL	9606.ENSP00000366525	507
ENSG00000047457	CP	9606.ENSP00000264613	ENSG00000165168	CYBB	9606.ENSP00000367851	512
ENSG00000073282	TP63	9606.ENSP00000264731	ENSG00000153162	BMP6	9606.ENSP00000283147	520
ENSG00000073282	TP63	9606.ENSP00000264731	ENSG00000158055	GRHL3	9606.ENSP00000288955	798
ENSG00000073282	TP63	9606.ENSP00000264731	ENSG00000164171	ITGA2	9606.ENSP00000296585	480
ENSG00000073282	TP63	9606.ENSP00000264731	ENSG00000169884	WNT10B	9606.ENSP00000301061	680
ENSG00000073282	TP63	9606.ENSP00000264731	ENSG00000172216	CEBPB	9606.ENSP00000305422	567
ENSG00000073282	TP63	9606.ENSP00000264731	ENSG00000168209	DDIT4	9606.ENSP00000307305	845
ENSG00000073282	TP63	9606.ENSP00000264731	ENSG00000110628	SLC22A18	9606.ENSP00000307859	435
ENSG00000073282	TP63	9606.ENSP00000264731	ENSG00000177453	NIM1	9606.ENSP00000313572	406
ENSG00000073282	TP63	9606.ENSP00000264731	ENSG00000175832	ETV4	9606.ENSP00000321835	567
ENSG00000073282	TP63	9606.ENSP00000264731	ENSG00000179284	DAND5	9606.ENSP00000323155	407
ENSG00000073282	TP63	9606.ENSP00000264731	ENSG00000186280	KDM4D	9606.ENSP00000334181	612
ENSG00000073282	TP63	9606.ENSP00000264731	ENSG00000117595	IRF6	9606.ENSP00000355988	874
ENSG00000073282	TP63	9606.ENSP00000264731	ENSG00000196754	S100A2	9606.ENSP00000357697	856
ENSG00000073282	TP63	9606.ENSP00000264731	ENSG00000112175	BMP5	9606.ENSP00000359866	562
ENSG00000073282	TP63	9606.ENSP00000264731	ENSG00000136997	MYC	9606.ENSP00000367207	720
ENSG00000073282	TP63	9606.ENSP00000264731	ENSG00000064195	DLX3	9606.ENSP00000389870	426
ENSG00000073282	TP63	9606.ENSP00000264731	ENSG00000145860	RNF145	9606.ENSP00000430955	548
ENSG00000127418	FGFRL1	9606.ENSP00000264748	ENSG00000175175	PPM1E	9606.ENSP00000312411	643
ENSG00000127418	FGFRL1	9606.ENSP00000264748	ENSG00000021826	CPS1	9606.ENSP00000402608	436
ENSG00000090339	ICAM1	9606.ENSP00000264832	ENSG00000132170	PPARG	9606.ENSP00000287820	909
ENSG00000090339	ICAM1	9606.ENSP00000264832	ENSG00000162692	VCAM1	9606.ENSP00000294728	998
ENSG00000090339	ICAM1	9606.ENSP00000264832	ENSG00000163631	ALB	9606.ENSP00000295897	960
ENSG00000090339	ICAM1	9606.ENSP00000264832	ENSG00000164171	ITGA2	9606.ENSP00000296585	700
ENSG00000090339	ICAM1	9606.ENSP00000264832	ENSG00000164619	BMPER	9606.ENSP00000297161	815
ENSG00000090339	ICAM1	9606.ENSP00000264832	ENSG00000164761	TNFRSF11B	9606.ENSP00000297350	459
ENSG00000090339	ICAM1	9606.ENSP00000264832	ENSG00000166349	RAG1	9606.ENSP00000299440	424
ENSG00000090339	ICAM1	9606.ENSP00000264832	ENSG00000166803	KIAA0101	9606.ENSP00000300035	609
ENSG00000090339	ICAM1	9606.ENSP00000264832	ENSG00000017427	IGF1	9606.ENSP00000302665	889
ENSG00000090339	ICAM1	9606.ENSP00000264832	ENSG00000172216	CEBPB	9606.ENSP00000305422	499
ENSG00000090339	ICAM1	9606.ENSP00000264832	ENSG00000169429	IL8	9606.ENSP00000306512	972
ENSG00000090339	ICAM1	9606.ENSP00000264832	ENSG00000169248	CXCL11	9606.ENSP00000306884	502
ENSG00000090339	ICAM1	9606.ENSP00000264832	ENSG00000172889	EGFL7	9606.ENSP00000307843	814
ENSG00000090339	ICAM1	9606.ENSP00000264832	ENSG00000135218	CD36	9606.ENSP00000308165	725
ENSG00000090339	ICAM1	9606.ENSP00000264832	ENSG00000185338	SOCS1	9606.ENSP00000329418	414
ENSG00000090339	ICAM1	9606.ENSP00000264832	ENSG00000184144	CNTN2	9606.ENSP00000330633	899
ENSG00000090339	ICAM1	9606.ENSP00000264832	ENSG00000007908	SELE	9606.ENSP00000331736	845
ENSG00000090339	ICAM1	9606.ENSP00000264832	ENSG00000120899	PTK2B	9606.ENSP00000332816	407
ENSG00000090339	ICAM1	9606.ENSP00000264832	ENSG00000105974	CAV1	9606.ENSP00000339191	888
ENSG00000090339	ICAM1	9606.ENSP00000264832	ENSG00000179776	CDH5	9606.ENSP00000344115	646
ENSG00000090339	ICAM1	9606.ENSP00000264832	ENSG00000115414	FN1	9606.ENSP00000346839	414
ENSG00000090339	ICAM1	9606.ENSP00000264832	ENSG00000117595	IRF6	9606.ENSP00000355988	913
ENSG00000090339	ICAM1	9606.ENSP00000264832	ENSG00000112715	VEGFA	9606.ENSP00000361125	960
ENSG00000090339	ICAM1	9606.ENSP00000264832	ENSG00000168003	SLC3A2	9606.ENSP00000367123	927
ENSG00000090339	ICAM1	9606.ENSP00000264832	ENSG00000136997	MYC	9606.ENSP00000367207	508
ENSG00000090339	ICAM1	9606.ENSP00000264832	ENSG00000079337	RAPGEF3	9606.ENSP00000373864	836
ENSG00000090339	ICAM1	9606.ENSP00000264832	ENSG00000107562	CXCL12	9606.ENSP00000379140	937
ENSG00000090339	ICAM1	9606.ENSP00000264832	ENSG00000089127	OAS1	9606.ENSP00000388001	901
ENSG00000090339	ICAM1	9606.ENSP00000264832	ENSG00000119630	PGF	9606.ENSP00000451040	412
ENSG00000109819	PPARGC1A	9606.ENSP00000264867	ENSG00000116604	MEF2D	9606.ENSP00000271555	956
ENSG00000109819	PPARGC1A	9606.ENSP00000264867	ENSG00000132170	PPARG	9606.ENSP00000287820	999
ENSG00000109819	PPARGC1A	9606.ENSP00000264867	ENSG00000169884	WNT10B	9606.ENSP00000301061	904
ENSG00000109819	PPARGC1A	9606.ENSP00000264867	ENSG00000172216	CEBPB	9606.ENSP00000305422	922
ENSG00000109819	PPARGC1A	9606.ENSP00000264867	ENSG00000135218	CD36	9606.ENSP00000308165	938
ENSG00000109819	PPARGC1A	9606.ENSP00000264867	ENSG00000163581	SLC2A2	9606.ENSP00000323568	533
ENSG00000109819	PPARGC1A	9606.ENSP00000264867	ENSG00000175564	UCP3	9606.ENSP00000323740	605
ENSG00000109819	PPARGC1A	9606.ENSP00000264867	ENSG00000143365	RORC	9606.ENSP00000327025	607
ENSG00000109819	PPARGC1A	9606.ENSP00000264867	ENSG00000151090	THRB	9606.ENSP00000348827	627
ENSG00000109819	PPARGC1A	9606.ENSP00000264867	ENSG00000116560	SFPQ	9606.ENSP00000349748	658
ENSG00000109819	PPARGC1A	9606.ENSP00000264867	ENSG00000065833	ME1	9606.ENSP00000358719	900
ENSG00000109819	PPARGC1A	9606.ENSP00000264867	ENSG00000112715	VEGFA	9606.ENSP00000361125	838
ENSG00000109819	PPARGC1A	9606.ENSP00000264867	ENSG00000146674	IGFBP3	9606.ENSP00000370473	605
ENSG00000113361	CDH6	9606.ENSP00000265071	ENSG00000129910	CDH15	9606.ENSP00000289746	908
ENSG00000113361	CDH6	9606.ENSP00000265071	ENSG00000179776	CDH5	9606.ENSP00000344115	901
ENSG00000113389	NPR3	9606.ENSP00000265074	ENSG00000163273	NPPC	9606.ENSP00000295440	985
ENSG00000113389	NPR3	9606.ENSP00000265074	ENSG00000138735	PDE5A	9606.ENSP00000347046	702
ENSG00000113389	NPR3	9606.ENSP00000265074	ENSG00000214415	GNAT3	9606.ENSP00000381339	408
ENSG00000113742	CPEB4	9606.ENSP00000265085	ENSG00000131773	KHDRBS3	9606.ENSP00000348108	462
ENSG00000138798	EGF	9606.ENSP00000265171	ENSG00000163631	ALB	9606.ENSP00000295897	913
ENSG00000138798	EGF	9606.ENSP00000265171	ENSG00000165197	FIGF	9606.ENSP00000297904	900
ENSG00000138798	EGF	9606.ENSP00000265171	ENSG00000017427	IGF1	9606.ENSP00000302665	900
ENSG00000138798	EGF	9606.ENSP00000265171	ENSG00000164362	TERT	9606.ENSP00000309572	907
ENSG00000138798	EGF	9606.ENSP00000265171	ENSG00000108515	ENO3	9606.ENSP00000324105	635
ENSG00000138798	EGF	9606.ENSP00000265171	ENSG00000007908	SELE	9606.ENSP00000331736	499
ENSG00000138798	EGF	9606.ENSP00000265171	ENSG00000105974	CAV1	9606.ENSP00000339191	900
ENSG00000138798	EGF	9606.ENSP00000265171	ENSG00000159899	NPR2	9606.ENSP00000341083	519
ENSG00000138798	EGF	9606.ENSP00000265171	ENSG00000196154	S100A4	9606.ENSP00000346294	570
ENSG00000138798	EGF	9606.ENSP00000265171	ENSG00000115414	FN1	9606.ENSP00000346839	901
ENSG00000138798	EGF	9606.ENSP00000265171	ENSG00000092969	TGFB2	9606.ENSP00000355896	900
ENSG00000138798	EGF	9606.ENSP00000265171	ENSG00000112715	VEGFA	9606.ENSP00000361125	900
ENSG00000138798	EGF	9606.ENSP00000265171	ENSG00000178385	PLEKHM3	9606.ENSP00000417003	630
ENSG00000094755	GABRP	9606.ENSP00000265294	ENSG00000155962	CLIC2	9606.ENSP00000358460	554
ENSG00000094755	GABRP	9606.ENSP00000265294	ENSG00000169504	CLIC4	9606.ENSP00000363500	566
ENSG00000094755	GABRP	9606.ENSP00000265294	ENSG00000167995	BEST1	9606.ENSP00000399709	540
ENSG00000107282	APBA1	9606.ENSP00000265381	ENSG00000146409	SLC18B1	9606.ENSP00000275227	454
ENSG00000107282	APBA1	9606.ENSP00000265381	ENSG00000136854	STXBP1	9606.ENSP00000362399	862
ENSG00000107282	APBA1	9606.ENSP00000265381	ENSG00000163697	APBB2	9606.ENSP00000427211	689
ENSG00000138823	MTTP	9606.ENSP00000265517	ENSG00000132170	PPARG	9606.ENSP00000287820	506
ENSG00000138823	MTTP	9606.ENSP00000265517	ENSG00000163631	ALB	9606.ENSP00000295897	507
ENSG00000138823	MTTP	9606.ENSP00000265517	ENSG00000166126	AMN	9606.ENSP00000299155	454
ENSG00000138823	MTTP	9606.ENSP00000265517	ENSG00000135218	CD36	9606.ENSP00000308165	498
ENSG00000138823	MTTP	9606.ENSP00000265517	ENSG00000147852	VLDLR	9606.ENSP00000371532	490
ENSG00000138823	MTTP	9606.ENSP00000265517	ENSG00000164749	HNF4G	9606.ENSP00000379701	747
ENSG00000080503	SMARCA2	9606.ENSP00000265773	ENSG00000158373	HIST1H2BD	9606.ENSP00000289316	584
ENSG00000080503	SMARCA2	9606.ENSP00000265773	ENSG00000163631	ALB	9606.ENSP00000295897	446
ENSG00000080503	SMARCA2	9606.ENSP00000265773	ENSG00000172216	CEBPB	9606.ENSP00000305422	997
ENSG00000080503	SMARCA2	9606.ENSP00000265773	ENSG00000175305	CCNE2	9606.ENSP00000309181	724
ENSG00000080503	SMARCA2	9606.ENSP00000265773	ENSG00000164362	TERT	9606.ENSP00000309572	637
ENSG00000080503	SMARCA2	9606.ENSP00000265773	ENSG00000084093	REST	9606.ENSP00000311816	430
ENSG00000080503	SMARCA2	9606.ENSP00000265773	ENSG00000180573	HIST1H2AC	9606.ENSP00000321389	504
ENSG00000080503	SMARCA2	9606.ENSP00000265773	ENSG00000184260	HIST2H2AC	9606.ENSP00000332194	760
ENSG00000080503	SMARCA2	9606.ENSP00000265773	ENSG00000124635	HIST1H2BJ	9606.ENSP00000342886	479
ENSG00000080503	SMARCA2	9606.ENSP00000265773	ENSG00000116560	SFPQ	9606.ENSP00000349748	626
ENSG00000080503	SMARCA2	9606.ENSP00000265773	ENSG00000196787	HIST1H2AG	9606.ENSP00000352119	501
ENSG00000080503	SMARCA2	9606.ENSP00000265773	ENSG00000157557	ETS2	9606.ENSP00000353344	589
ENSG00000080503	SMARCA2	9606.ENSP00000265773	ENSG00000184678	HIST2H2BE	9606.ENSP00000358151	443
ENSG00000080503	SMARCA2	9606.ENSP00000265773	ENSG00000136997	MYC	9606.ENSP00000367207	962
ENSG00000080503	SMARCA2	9606.ENSP00000265773	ENSG00000187193	MT1X	9606.ENSP00000377995	605
ENSG00000080503	SMARCA2	9606.ENSP00000265773	ENSG00000203326	ZNF525	9606.ENSP00000417696	403
ENSG00000080503	SMARCA2	9606.ENSP00000265773	ENSG00000247746	USP51	9606.ENSP00000423333	568
ENSG00000080503	SMARCA2	9606.ENSP00000265773	ENSG00000187735	TCEA1	9606.ENSP00000428426	557
ENSG00000100271	TTLL1	9606.ENSP00000266254	ENSG00000196659	TTC30B	9606.ENSP00000386181	427
ENSG00000139269	INHBE	9606.ENSP00000266646	ENSG00000175189	INHBC	9606.ENSP00000308716	908
ENSG00000139269	INHBE	9606.ENSP00000266646	ENSG00000092969	TGFB2	9606.ENSP00000355896	806
ENSG00000139269	INHBE	9606.ENSP00000266646	ENSG00000147852	VLDLR	9606.ENSP00000371532	748
ENSG00000139278	GLIPR1	9606.ENSP00000266659	ENSG00000166794	PPIB	9606.ENSP00000300026	600
ENSG00000139292	LGR5	9606.ENSP00000266674	ENSG00000145996	CDKAL1	9606.ENSP00000274695	507
ENSG00000139292	LGR5	9606.ENSP00000266674	ENSG00000166592	RRAD	9606.ENSP00000299759	459
ENSG00000139292	LGR5	9606.ENSP00000266674	ENSG00000167550	RHEBL1	9606.ENSP00000301068	448
ENSG00000139292	LGR5	9606.ENSP00000266674	ENSG00000138735	PDE5A	9606.ENSP00000347046	548
ENSG00000139292	LGR5	9606.ENSP00000266674	ENSG00000134245	WNT2B	9606.ENSP00000358698	670
ENSG00000139292	LGR5	9606.ENSP00000266674	ENSG00000073910	FRY	9606.ENSP00000369600	485
ENSG00000139292	LGR5	9606.ENSP00000266674	ENSG00000214415	GNAT3	9606.ENSP00000381339	510
ENSG00000139329	LUM	9606.ENSP00000266718	ENSG00000163631	ALB	9606.ENSP00000295897	509
ENSG00000139329	LUM	9606.ENSP00000266718	ENSG00000164171	ITGA2	9606.ENSP00000296585	943
ENSG00000139329	LUM	9606.ENSP00000266718	ENSG00000164692	COL1A2	9606.ENSP00000297268	976
ENSG00000139329	LUM	9606.ENSP00000266718	ENSG00000166592	RRAD	9606.ENSP00000299759	466
ENSG00000139329	LUM	9606.ENSP00000266718	ENSG00000167550	RHEBL1	9606.ENSP00000301068	448
ENSG00000139329	LUM	9606.ENSP00000266718	ENSG00000168542	COL3A1	9606.ENSP00000304408	859
ENSG00000139329	LUM	9606.ENSP00000266718	ENSG00000175264	CHST1	9606.ENSP00000309270	974
ENSG00000139329	LUM	9606.ENSP00000266718	ENSG00000114270	COL7A1	9606.ENSP00000332371	752
ENSG00000139329	LUM	9606.ENSP00000266718	ENSG00000188783	PRELP	9606.ENSP00000343924	914
ENSG00000139329	LUM	9606.ENSP00000266718	ENSG00000138735	PDE5A	9606.ENSP00000347046	523
ENSG00000139329	LUM	9606.ENSP00000266718	ENSG00000092969	TGFB2	9606.ENSP00000355896	834
ENSG00000139329	LUM	9606.ENSP00000266718	ENSG00000073910	FRY	9606.ENSP00000369600	499
ENSG00000139329	LUM	9606.ENSP00000266718	ENSG00000214415	GNAT3	9606.ENSP00000381339	508
ENSG00000139874	SSTR1	9606.ENSP00000267377	ENSG00000164850	GPER	9606.ENSP00000297469	900
ENSG00000139874	SSTR1	9606.ENSP00000267377	ENSG00000170989	S1PR1	9606.ENSP00000305416	900
ENSG00000139874	SSTR1	9606.ENSP00000267377	ENSG00000169429	IL8	9606.ENSP00000306512	901
ENSG00000139874	SSTR1	9606.ENSP00000267377	ENSG00000169248	CXCL11	9606.ENSP00000306884	900
ENSG00000139874	SSTR1	9606.ENSP00000267377	ENSG00000107562	CXCL12	9606.ENSP00000379140	903
ENSG00000139874	SSTR1	9606.ENSP00000267377	ENSG00000214415	GNAT3	9606.ENSP00000381339	903
ENSG00000139874	SSTR1	9606.ENSP00000267377	ENSG00000117152	RGS4	9606.ENSP00000397181	900
ENSG00000139971	C14orf37	9606.ENSP00000267485	ENSG00000075884	ARHGAP15	9606.ENSP00000295095	489
ENSG00000139971	C14orf37	9606.ENSP00000267485	ENSG00000099994	SUSD2	9606.ENSP00000351075	692
ENSG00000139971	C14orf37	9606.ENSP00000267485	ENSG00000151062	CACNA2D4	9606.ENSP00000372169	468
ENSG00000140044	JDP2	9606.ENSP00000267569	ENSG00000128272	ATF4	9606.ENSP00000336790	671
ENSG00000140044	JDP2	9606.ENSP00000267569	ENSG00000129535	NRL	9606.ENSP00000380193	408
ENSG00000140044	JDP2	9606.ENSP00000267569	ENSG00000169136	ATF5	9606.ENSP00000396954	599
ENSG00000140044	JDP2	9606.ENSP00000267569	ENSG00000175197	DDIT3	9606.ENSP00000447803	984
ENSG00000128881	TTBK2	9606.ENSP00000267890	ENSG00000066427	ATXN3	9606.ENSP00000376965	402
ENSG00000128881	TTBK2	9606.ENSP00000267890	ENSG00000131398	KCNC3	9606.ENSP00000434241	510
ENSG00000128881	TTBK2	9606.ENSP00000267890	ENSG00000262209	PCDHGB3	9606.ENSP00000461862	519
ENSG00000183044	ABAT	9606.ENSP00000268251	ENSG00000144644	GADL1	9606.ENSP00000282538	651
ENSG00000183044	ABAT	9606.ENSP00000268251	ENSG00000072210	ALDH3A2	9606.ENSP00000345774	946
ENSG00000183044	ABAT	9606.ENSP00000268251	ENSG00000120053	GOT1	9606.ENSP00000359539	442
ENSG00000140807	NKD1	9606.ENSP00000268459	ENSG00000169884	WNT10B	9606.ENSP00000301061	447
ENSG00000140807	NKD1	9606.ENSP00000268459	ENSG00000085741	WNT11	9606.ENSP00000325526	496
ENSG00000140807	NKD1	9606.ENSP00000268459	ENSG00000188064	WNT7B	9606.ENSP00000341032	533
ENSG00000140807	NKD1	9606.ENSP00000268459	ENSG00000134245	WNT2B	9606.ENSP00000358698	526
ENSG00000140807	NKD1	9606.ENSP00000268459	ENSG00000197921	HES5	9606.ENSP00000367714	439
ENSG00000140807	NKD1	9606.ENSP00000268459	ENSG00000127863	TNFRSF19	9606.ENSP00000371693	485
ENSG00000178773	CPNE7	9606.ENSP00000268720	ENSG00000166592	RRAD	9606.ENSP00000299759	426
ENSG00000178773	CPNE7	9606.ENSP00000268720	ENSG00000167550	RHEBL1	9606.ENSP00000301068	426
ENSG00000160602	NEK8	9606.ENSP00000268766	ENSG00000164171	ITGA2	9606.ENSP00000296585	459
ENSG00000160602	NEK8	9606.ENSP00000268766	ENSG00000131697	NPHP4	9606.ENSP00000367398	586
ENSG00000141642	ELAC1	9606.ENSP00000269466	ENSG00000087269	NOP14	9606.ENSP00000315674	630
ENSG00000130517	PGPEP1	9606.ENSP00000269919	ENSG00000130511	SSBP4	9606.ENSP00000270061	524
ENSG00000130517	PGPEP1	9606.ENSP00000269919	ENSG00000146006	LRRTM2	9606.ENSP00000274711	508
ENSG00000142178	SIK1	9606.ENSP00000270162	ENSG00000186868	MAPT	9606.ENSP00000340820	497
ENSG00000142178	SIK1	9606.ENSP00000270162	ENSG00000148498	PARD3	9606.ENSP00000363921	430
ENSG00000142178	SIK1	9606.ENSP00000270162	ENSG00000073350	LLGL2	9606.ENSP00000376333	585
ENSG00000116604	MEF2D	9606.ENSP00000271555	ENSG00000145632	PLK2	9606.ENSP00000274289	742
ENSG00000116604	MEF2D	9606.ENSP00000271555	ENSG00000152977	ZIC1	9606.ENSP00000282928	419
ENSG00000116604	MEF2D	9606.ENSP00000271555	ENSG00000158079	PTPDC1	9606.ENSP00000288976	615
ENSG00000116604	MEF2D	9606.ENSP00000271555	ENSG00000163521	GLB1L	9606.ENSP00000295759	632
ENSG00000116604	MEF2D	9606.ENSP00000271555	ENSG00000100526	CDKN3	9606.ENSP00000335357	615
ENSG00000116604	MEF2D	9606.ENSP00000271555	ENSG00000149328	GLB1L2	9606.ENSP00000344659	632
ENSG00000116604	MEF2D	9606.ENSP00000271555	ENSG00000164107	HAND2	9606.ENSP00000352565	545
ENSG00000116604	MEF2D	9606.ENSP00000271555	ENSG00000123358	NR4A1	9606.ENSP00000353427	989
ENSG00000143382	ADAMTSL4	9606.ENSP00000271643	ENSG00000130294	KIF1A	9606.ENSP00000322791	639
ENSG00000143382	ADAMTSL4	9606.ENSP00000271643	ENSG00000136378	ADAMTS7	9606.ENSP00000373472	904
ENSG00000143819	EPHX1	9606.ENSP00000272167	ENSG00000153879	CEBPG	9606.ENSP00000284000	780
ENSG00000143819	EPHX1	9606.ENSP00000272167	ENSG00000025423	HSD17B6	9606.ENSP00000318631	409
ENSG00000143819	EPHX1	9606.ENSP00000272167	ENSG00000186603	HPDL	9606.ENSP00000335060	644
ENSG00000143819	EPHX1	9606.ENSP00000272167	ENSG00000175063	UBE2C	9606.ENSP00000348838	409
ENSG00000143819	EPHX1	9606.ENSP00000272167	ENSG00000100197	CYP2D6	9606.ENSP00000353820	505
ENSG00000143819	EPHX1	9606.ENSP00000272167	ENSG00000134684	YARS	9606.ENSP00000362576	552
ENSG00000143819	EPHX1	9606.ENSP00000272167	ENSG00000204228	HSD17B8	9606.ENSP00000363794	404
ENSG00000143819	EPHX1	9606.ENSP00000272167	ENSG00000100116	GCAT	9606.ENSP00000371110	601
ENSG00000115155	OTOF	9606.ENSP00000272371	ENSG00000165091	TMC1	9606.ENSP00000297784	659
ENSG00000115155	OTOF	9606.ENSP00000272371	ENSG00000157570	TSPAN18	9606.ENSP00000339820	560
ENSG00000115155	OTOF	9606.ENSP00000272371	ENSG00000150275	PCDH15	9606.ENSP00000354950	517
ENSG00000115155	OTOF	9606.ENSP00000272371	ENSG00000143858	SYT2	9606.ENSP00000356236	681
ENSG00000144579	CTDSP1	9606.ENSP00000273062	ENSG00000084093	REST	9606.ENSP00000311816	702
ENSG00000144579	CTDSP1	9606.ENSP00000273062	ENSG00000104435	STMN2	9606.ENSP00000429243	439
ENSG00000144815	NXPE3	9606.ENSP00000273347	ENSG00000175274	TP53I11	9606.ENSP00000309532	405
ENSG00000167996	FTH1	9606.ENSP00000273550	ENSG00000163631	ALB	9606.ENSP00000295897	704
ENSG00000167996	FTH1	9606.ENSP00000273550	ENSG00000244405	ETV5	9606.ENSP00000306894	509
ENSG00000167996	FTH1	9606.ENSP00000273550	ENSG00000164362	TERT	9606.ENSP00000309572	419
ENSG00000167996	FTH1	9606.ENSP00000273550	ENSG00000176399	DMRTA1	9606.ENSP00000319651	507
ENSG00000167996	FTH1	9606.ENSP00000273550	ENSG00000182636	NDN	9606.ENSP00000332643	685
ENSG00000167996	FTH1	9606.ENSP00000273550	ENSG00000198763	MT-ND2	9606.ENSP00000355046	535
ENSG00000167996	FTH1	9606.ENSP00000273550	ENSG00000119986	AVPI1	9606.ENSP00000359660	524
ENSG00000167996	FTH1	9606.ENSP00000273550	ENSG00000087086	FTL	9606.ENSP00000366525	999
ENSG00000167996	FTH1	9606.ENSP00000273550	ENSG00000168003	SLC3A2	9606.ENSP00000367123	766
ENSG00000167996	FTH1	9606.ENSP00000273550	ENSG00000136997	MYC	9606.ENSP00000367207	915
ENSG00000167996	FTH1	9606.ENSP00000273550	ENSG00000124479	NDP	9606.ENSP00000367301	793
ENSG00000167996	FTH1	9606.ENSP00000273550	ENSG00000138080	EMILIN1	9606.ENSP00000369677	414
ENSG00000167996	FTH1	9606.ENSP00000273550	ENSG00000161011	SQSTM1	9606.ENSP00000374455	552
ENSG00000167996	FTH1	9606.ENSP00000273550	ENSG00000184986	TMEM121	9606.ENSP00000376304	452
ENSG00000167996	FTH1	9606.ENSP00000273550	ENSG00000167994	RAB3IL1	9606.ENSP00000378313	536
ENSG00000167996	FTH1	9606.ENSP00000273550	ENSG00000134532	SOX5	9606.ENSP00000398273	455
ENSG00000167996	FTH1	9606.ENSP00000273550	ENSG00000130751	NPAS1	9606.ENSP00000405290	614
ENSG00000167996	FTH1	9606.ENSP00000273550	ENSG00000171476	HOPX	9606.ENSP00000450527	535
ENSG00000145022	TCTA	9606.ENSP00000273590	ENSG00000148600	CDHR1	9606.ENSP00000361189	587
ENSG00000145022	TCTA	9606.ENSP00000273590	ENSG00000100116	GCAT	9606.ENSP00000371110	442
ENSG00000145423	SFRP2	9606.ENSP00000274063	ENSG00000155011	DKK2	9606.ENSP00000285311	644
ENSG00000145423	SFRP2	9606.ENSP00000274063	ENSG00000169884	WNT10B	9606.ENSP00000301061	932
ENSG00000145423	SFRP2	9606.ENSP00000274063	ENSG00000085741	WNT11	9606.ENSP00000325526	933
ENSG00000145423	SFRP2	9606.ENSP00000274063	ENSG00000188064	WNT7B	9606.ENSP00000341032	943
ENSG00000145423	SFRP2	9606.ENSP00000274063	ENSG00000134245	WNT2B	9606.ENSP00000358698	926
ENSG00000145632	PLK2	9606.ENSP00000274289	ENSG00000158079	PTPDC1	9606.ENSP00000288976	845
ENSG00000145632	PLK2	9606.ENSP00000274289	ENSG00000166508	MCM7	9606.ENSP00000307288	613
ENSG00000145632	PLK2	9606.ENSP00000274289	ENSG00000117399	CDC20	9606.ENSP00000308450	783
ENSG00000145632	PLK2	9606.ENSP00000274289	ENSG00000105204	DYRK1B	9606.ENSP00000312789	448
ENSG00000145632	PLK2	9606.ENSP00000274289	ENSG00000074211	PPP2R2C	9606.ENSP00000335083	830
ENSG00000145632	PLK2	9606.ENSP00000274289	ENSG00000100526	CDKN3	9606.ENSP00000335357	854
ENSG00000145632	PLK2	9606.ENSP00000274289	ENSG00000125354	SEPT6	9606.ENSP00000341524	409
ENSG00000145632	PLK2	9606.ENSP00000274289	ENSG00000171862	PTEN	9606.ENSP00000361021	444
ENSG00000145703	IQGAP2	9606.ENSP00000274364	ENSG00000164116	GUCY1A3	9606.ENSP00000296518	505
ENSG00000145703	IQGAP2	9606.ENSP00000274364	ENSG00000117399	CDC20	9606.ENSP00000308450	430
ENSG00000145703	IQGAP2	9606.ENSP00000274364	ENSG00000102024	PLS3	9606.ENSP00000348163	441
ENSG00000145703	IQGAP2	9606.ENSP00000274364	ENSG00000110492	MDK	9606.ENSP00000352852	623
ENSG00000145996	CDKAL1	9606.ENSP00000274695	ENSG00000132170	PPARG	9606.ENSP00000287820	647
ENSG00000145996	CDKAL1	9606.ENSP00000274695	ENSG00000021826	CPS1	9606.ENSP00000402608	433
ENSG00000146006	LRRTM2	9606.ENSP00000274711	ENSG00000166592	RRAD	9606.ENSP00000299759	448
ENSG00000146006	LRRTM2	9606.ENSP00000274711	ENSG00000167550	RHEBL1	9606.ENSP00000301068	448
ENSG00000146006	LRRTM2	9606.ENSP00000274711	ENSG00000138735	PDE5A	9606.ENSP00000347046	511
ENSG00000146006	LRRTM2	9606.ENSP00000274711	ENSG00000073910	FRY	9606.ENSP00000369600	483
ENSG00000146006	LRRTM2	9606.ENSP00000274711	ENSG00000214415	GNAT3	9606.ENSP00000381339	508
ENSG00000146197	SCUBE3	9606.ENSP00000274938	ENSG00000163513	TGFBR2	9606.ENSP00000351905	564
ENSG00000146411	SLC2A12	9606.ENSP00000275230	ENSG00000163581	SLC2A2	9606.ENSP00000323568	403
ENSG00000146733	PSPH	9606.ENSP00000275605	ENSG00000165983	PTER	9606.ENSP00000298942	564
ENSG00000146733	PSPH	9606.ENSP00000275605	ENSG00000239306	RBM14	9606.ENSP00000311747	439
ENSG00000146733	PSPH	9606.ENSP00000275605	ENSG00000182199	SHMT2	9606.ENSP00000333667	969
ENSG00000146733	PSPH	9606.ENSP00000275605	ENSG00000092621	PHGDH	9606.ENSP00000358417	823
ENSG00000146733	PSPH	9606.ENSP00000275605	ENSG00000134684	YARS	9606.ENSP00000362576	422
ENSG00000146733	PSPH	9606.ENSP00000275605	ENSG00000135069	PSAT1	9606.ENSP00000365773	982
ENSG00000146733	PSPH	9606.ENSP00000275605	ENSG00000065911	MTHFD2	9606.ENSP00000377617	406
ENSG00000146733	PSPH	9606.ENSP00000275605	ENSG00000103485	QPRT	9606.ENSP00000378782	403
ENSG00000146733	PSPH	9606.ENSP00000275605	ENSG00000169136	ATF5	9606.ENSP00000396954	402
ENSG00000146733	PSPH	9606.ENSP00000275605	ENSG00000021826	CPS1	9606.ENSP00000402608	478
ENSG00000120889	TNFRSF10B	9606.ENSP00000276431	ENSG00000164761	TNFRSF11B	9606.ENSP00000297350	581
ENSG00000120889	TNFRSF10B	9606.ENSP00000276431	ENSG00000141682	PMAIP1	9606.ENSP00000326119	560
ENSG00000120889	TNFRSF10B	9606.ENSP00000276431	ENSG00000198959	TGM2	9606.ENSP00000355330	813
ENSG00000120889	TNFRSF10B	9606.ENSP00000276431	ENSG00000230797	YY2	9606.ENSP00000389381	666
ENSG00000147570	DNAJC5B	9606.ENSP00000276570	ENSG00000155304	HSPA13	9606.ENSP00000285667	867
ENSG00000147570	DNAJC5B	9606.ENSP00000276570	ENSG00000157064	NMNAT2	9606.ENSP00000287713	479
ENSG00000147570	DNAJC5B	9606.ENSP00000276570	ENSG00000164597	COG5	9606.ENSP00000297135	557
ENSG00000147570	DNAJC5B	9606.ENSP00000276570	ENSG00000164284	GRPEL2	9606.ENSP00000329558	835
ENSG00000147570	DNAJC5B	9606.ENSP00000276570	ENSG00000021826	CPS1	9606.ENSP00000402608	448
ENSG00000147571	CRH	9606.ENSP00000276571	ENSG00000148926	ADM	9606.ENSP00000278175	943
ENSG00000147571	CRH	9606.ENSP00000276571	ENSG00000163631	ALB	9606.ENSP00000295897	503
ENSG00000147571	CRH	9606.ENSP00000276571	ENSG00000163794	UCN	9606.ENSP00000296099	980
ENSG00000147571	CRH	9606.ENSP00000276571	ENSG00000164171	ITGA2	9606.ENSP00000296585	648
ENSG00000147571	CRH	9606.ENSP00000276571	ENSG00000164326	CARTPT	9606.ENSP00000296777	635
ENSG00000147571	CRH	9606.ENSP00000276571	ENSG00000165409	TSHR	9606.ENSP00000298171	907
ENSG00000147571	CRH	9606.ENSP00000276571	ENSG00000017427	IGF1	9606.ENSP00000302665	895
ENSG00000147571	CRH	9606.ENSP00000276571	ENSG00000174417	TRHR	9606.ENSP00000309818	414
ENSG00000147571	CRH	9606.ENSP00000276571	ENSG00000084093	REST	9606.ENSP00000311816	824
ENSG00000147571	CRH	9606.ENSP00000276571	ENSG00000025423	HSD17B6	9606.ENSP00000318631	581
ENSG00000147571	CRH	9606.ENSP00000276571	ENSG00000180914	OXTR	9606.ENSP00000324270	537
ENSG00000147571	CRH	9606.ENSP00000276571	ENSG00000175868	CALCB	9606.ENSP00000346017	905
ENSG00000147571	CRH	9606.ENSP00000276571	ENSG00000004948	CALCR	9606.ENSP00000352561	927
ENSG00000147571	CRH	9606.ENSP00000276571	ENSG00000123358	NR4A1	9606.ENSP00000353427	909
ENSG00000147571	CRH	9606.ENSP00000276571	ENSG00000197696	NMB	9606.ENSP00000378089	412
ENSG00000147571	CRH	9606.ENSP00000276571	ENSG00000128165	ADM2	9606.ENSP00000379086	907
ENSG00000147571	CRH	9606.ENSP00000276571	ENSG00000215644	GCGR	9606.ENSP00000383558	928
ENSG00000147571	CRH	9606.ENSP00000276571	ENSG00000258839	MC1R	9606.ENSP00000451605	943
ENSG00000148926	ADM	9606.ENSP00000278175	ENSG00000163631	ALB	9606.ENSP00000295897	472
ENSG00000148926	ADM	9606.ENSP00000278175	ENSG00000163794	UCN	9606.ENSP00000296099	508
ENSG00000148926	ADM	9606.ENSP00000278175	ENSG00000164171	ITGA2	9606.ENSP00000296585	582
ENSG00000148926	ADM	9606.ENSP00000278175	ENSG00000165409	TSHR	9606.ENSP00000298171	900
ENSG00000148926	ADM	9606.ENSP00000278175	ENSG00000169429	IL8	9606.ENSP00000306512	414
ENSG00000148926	ADM	9606.ENSP00000278175	ENSG00000175868	CALCB	9606.ENSP00000346017	974
ENSG00000148926	ADM	9606.ENSP00000278175	ENSG00000004948	CALCR	9606.ENSP00000352561	967
ENSG00000148926	ADM	9606.ENSP00000278175	ENSG00000171862	PTEN	9606.ENSP00000361021	834
ENSG00000148926	ADM	9606.ENSP00000278175	ENSG00000112715	VEGFA	9606.ENSP00000361125	899
ENSG00000148926	ADM	9606.ENSP00000278175	ENSG00000128165	ADM2	9606.ENSP00000379086	971
ENSG00000148926	ADM	9606.ENSP00000278175	ENSG00000215644	GCGR	9606.ENSP00000383558	918
ENSG00000148926	ADM	9606.ENSP00000278175	ENSG00000258839	MC1R	9606.ENSP00000451605	901
ENSG00000149150	SLC43A1	9606.ENSP00000278426	ENSG00000168003	SLC3A2	9606.ENSP00000367123	581
ENSG00000151012	SLC7A11	9606.ENSP00000280612	ENSG00000172216	CEBPB	9606.ENSP00000305422	420
ENSG00000151012	SLC7A11	9606.ENSP00000280612	ENSG00000164362	TERT	9606.ENSP00000309572	511
ENSG00000151012	SLC7A11	9606.ENSP00000280612	ENSG00000128272	ATF4	9606.ENSP00000336790	886
ENSG00000151012	SLC7A11	9606.ENSP00000280612	ENSG00000164434	FABP7	9606.ENSP00000357429	512
ENSG00000151012	SLC7A11	9606.ENSP00000280612	ENSG00000023909	GCLM	9606.ENSP00000359258	534
ENSG00000151012	SLC7A11	9606.ENSP00000280612	ENSG00000168003	SLC3A2	9606.ENSP00000367123	997
ENSG00000151012	SLC7A11	9606.ENSP00000280612	ENSG00000169136	ATF5	9606.ENSP00000396954	483
ENSG00000151012	SLC7A11	9606.ENSP00000280612	ENSG00000105281	SLC1A5	9606.ENSP00000444408	522
ENSG00000151092	NGLY1	9606.ENSP00000280700	ENSG00000089127	OAS1	9606.ENSP00000388001	449
ENSG00000151092	NGLY1	9606.ENSP00000280700	ENSG00000145860	RNF145	9606.ENSP00000430955	502
ENSG00000151876	FBXO4	9606.ENSP00000281623	ENSG00000156804	FBXO32	9606.ENSP00000428205	517
ENSG00000152154	TMEM178A	9606.ENSP00000281961	ENSG00000149527	PLCH2	9606.ENSP00000367747	422
ENSG00000144644	GADL1	9606.ENSP00000282538	ENSG00000171786	NHLH1	9606.ENSP00000302189	502
ENSG00000144644	GADL1	9606.ENSP00000282538	ENSG00000021826	CPS1	9606.ENSP00000402608	517
ENSG00000152642	GPD1L	9606.ENSP00000282541	ENSG00000160883	HK3	9606.ENSP00000292432	415
ENSG00000152977	ZIC1	9606.ENSP00000282928	ENSG00000162992	NEUROD1	9606.ENSP00000295108	472
ENSG00000152977	ZIC1	9606.ENSP00000282928	ENSG00000164692	COL1A2	9606.ENSP00000297268	760
ENSG00000152977	ZIC1	9606.ENSP00000282928	ENSG00000171786	NHLH1	9606.ENSP00000302189	539
ENSG00000152977	ZIC1	9606.ENSP00000282928	ENSG00000168542	COL3A1	9606.ENSP00000304408	781
ENSG00000152977	ZIC1	9606.ENSP00000282928	ENSG00000196739	COL27A1	9606.ENSP00000348385	610
ENSG00000153157	SYCP2L	9606.ENSP00000283141	ENSG00000160883	HK3	9606.ENSP00000292432	412
ENSG00000153162	BMP6	9606.ENSP00000283147	ENSG00000132170	PPARG	9606.ENSP00000287820	842
ENSG00000153162	BMP6	9606.ENSP00000283147	ENSG00000164619	BMPER	9606.ENSP00000297161	856
ENSG00000153162	BMP6	9606.ENSP00000283147	ENSG00000169884	WNT10B	9606.ENSP00000301061	443
ENSG00000153162	BMP6	9606.ENSP00000283147	ENSG00000168874	ATOH8	9606.ENSP00000304676	703
ENSG00000153162	BMP6	9606.ENSP00000283147	ENSG00000171243	SOSTDC1	9606.ENSP00000304930	734
ENSG00000153162	BMP6	9606.ENSP00000283147	ENSG00000188064	WNT7B	9606.ENSP00000341032	540
ENSG00000153162	BMP6	9606.ENSP00000283147	ENSG00000163513	TGFBR2	9606.ENSP00000351905	435
ENSG00000153162	BMP6	9606.ENSP00000283147	ENSG00000134245	WNT2B	9606.ENSP00000358698	513
ENSG00000153879	CEBPG	9606.ENSP00000284000	ENSG00000172216	CEBPB	9606.ENSP00000305422	622
ENSG00000153879	CEBPG	9606.ENSP00000284000	ENSG00000128272	ATF4	9606.ENSP00000336790	952
ENSG00000153879	CEBPG	9606.ENSP00000284000	ENSG00000162772	ATF3	9606.ENSP00000344352	705
ENSG00000153879	CEBPG	9606.ENSP00000284000	ENSG00000118217	ATF6	9606.ENSP00000356919	486
ENSG00000153879	CEBPG	9606.ENSP00000284000	ENSG00000136997	MYC	9606.ENSP00000367207	810
ENSG00000153879	CEBPG	9606.ENSP00000284000	ENSG00000164749	HNF4G	9606.ENSP00000379701	487
ENSG00000153879	CEBPG	9606.ENSP00000284000	ENSG00000230797	YY2	9606.ENSP00000389381	800
ENSG00000153879	CEBPG	9606.ENSP00000284000	ENSG00000169136	ATF5	9606.ENSP00000396954	704
ENSG00000153879	CEBPG	9606.ENSP00000284000	ENSG00000175197	DDIT3	9606.ENSP00000447803	956
ENSG00000154146	NRGN	9606.ENSP00000284292	ENSG00000198576	ARC	9606.ENSP00000349022	641
ENSG00000154146	NRGN	9606.ENSP00000284292	ENSG00000211448	DIO2	9606.ENSP00000450980	454
ENSG00000154277	UCHL1	9606.ENSP00000284440	ENSG00000163631	ALB	9606.ENSP00000295897	499
ENSG00000154277	UCHL1	9606.ENSP00000284440	ENSG00000141682	PMAIP1	9606.ENSP00000326119	593
ENSG00000154277	UCHL1	9606.ENSP00000284440	ENSG00000186868	MAPT	9606.ENSP00000340820	471
ENSG00000154277	UCHL1	9606.ENSP00000284440	ENSG00000116717	GADD45A	9606.ENSP00000360025	810
ENSG00000154277	UCHL1	9606.ENSP00000284440	ENSG00000158828	PINK1	9606.ENSP00000364204	731
ENSG00000154277	UCHL1	9606.ENSP00000284440	ENSG00000066427	ATXN3	9606.ENSP00000376965	579
ENSG00000154277	UCHL1	9606.ENSP00000284440	ENSG00000214415	GNAT3	9606.ENSP00000381339	501
ENSG00000154277	UCHL1	9606.ENSP00000284440	ENSG00000089127	OAS1	9606.ENSP00000388001	431
ENSG00000154277	UCHL1	9606.ENSP00000284440	ENSG00000178607	ERN1	9606.ENSP00000401445	580
ENSG00000154277	UCHL1	9606.ENSP00000284440	ENSG00000005893	LAMP2	9606.ENSP00000408411	838
ENSG00000154277	UCHL1	9606.ENSP00000284440	ENSG00000198400	NTRK1	9606.ENSP00000431418	471
ENSG00000154319	FAM167A	9606.ENSP00000284486	ENSG00000153064	BANK1	9606.ENSP00000320509	725
ENSG00000154319	FAM167A	9606.ENSP00000284486	ENSG00000138378	STAT4	9606.ENSP00000351255	700
ENSG00000239474	KBTBD10	9606.ENSP00000284669	ENSG00000171617	ENC1	9606.ENSP00000306356	905
ENSG00000154589	LY96	9606.ENSP00000284818	ENSG00000165678	GHITM	9606.ENSP00000361207	607
ENSG00000154839	SKA1	9606.ENSP00000285116	ENSG00000178996	SNX18	9606.ENSP00000317332	521
ENSG00000154839	SKA1	9606.ENSP00000285116	ENSG00000185737	NRG3	9606.ENSP00000361214	485
ENSG00000108846	ABCC3	9606.ENSP00000285238	ENSG00000163631	ALB	9606.ENSP00000295897	925
ENSG00000108846	ABCC3	9606.ENSP00000285238	ENSG00000181804	SLC9A9	9606.ENSP00000320246	482
ENSG00000108846	ABCC3	9606.ENSP00000285238	ENSG00000065923	SLC9A7	9606.ENSP00000330320	482
ENSG00000108846	ABCC3	9606.ENSP00000285238	ENSG00000023909	GCLM	9606.ENSP00000359258	564
ENSG00000108846	ABCC3	9606.ENSP00000285238	ENSG00000213906	LTB4R2	9606.ENSP00000433290	407
ENSG00000155011	DKK2	9606.ENSP00000285311	ENSG00000169884	WNT10B	9606.ENSP00000301061	480
ENSG00000155011	DKK2	9606.ENSP00000285311	ENSG00000135480	KRT7	9606.ENSP00000329243	542
ENSG00000155011	DKK2	9606.ENSP00000285311	ENSG00000188064	WNT7B	9606.ENSP00000341032	889
ENSG00000155011	DKK2	9606.ENSP00000285311	ENSG00000106789	CORO2A	9606.ENSP00000343746	585
ENSG00000155011	DKK2	9606.ENSP00000285311	ENSG00000134245	WNT2B	9606.ENSP00000358698	870
ENSG00000155011	DKK2	9606.ENSP00000285311	ENSG00000137474	MYO7A	9606.ENSP00000386331	438
ENSG00000155011	DKK2	9606.ENSP00000285311	ENSG00000106483	SFRP4	9606.ENSP00000410715	582
ENSG00000155304	HSPA13	9606.ENSP00000285667	ENSG00000178921	PFAS	9606.ENSP00000313490	428
ENSG00000155304	HSPA13	9606.ENSP00000285667	ENSG00000158467	AHCYL2	9606.ENSP00000315931	510
ENSG00000155304	HSPA13	9606.ENSP00000285667	ENSG00000108515	ENO3	9606.ENSP00000324105	460
ENSG00000155304	HSPA13	9606.ENSP00000285667	ENSG00000153132	CLGN	9606.ENSP00000326699	605
ENSG00000155304	HSPA13	9606.ENSP00000285667	ENSG00000164284	GRPEL2	9606.ENSP00000329558	987
ENSG00000155304	HSPA13	9606.ENSP00000285667	ENSG00000157110	RBPMS	9606.ENSP00000340176	487
ENSG00000155304	HSPA13	9606.ENSP00000285667	ENSG00000120254	MTHFD1L	9606.ENSP00000356290	485
ENSG00000155304	HSPA13	9606.ENSP00000285667	ENSG00000074935	TUBE1	9606.ENSP00000357651	402
ENSG00000155304	HSPA13	9606.ENSP00000285667	ENSG00000025796	SEC63	9606.ENSP00000357998	701
ENSG00000155304	HSPA13	9606.ENSP00000285667	ENSG00000162616	DNAJB4	9606.ENSP00000359799	885
ENSG00000155304	HSPA13	9606.ENSP00000285667	ENSG00000171862	PTEN	9606.ENSP00000361021	459
ENSG00000155304	HSPA13	9606.ENSP00000285667	ENSG00000134684	YARS	9606.ENSP00000362576	578
ENSG00000155304	HSPA13	9606.ENSP00000285667	ENSG00000176410	DNAJC30	9606.ENSP00000378605	776
ENSG00000155304	HSPA13	9606.ENSP00000285667	ENSG00000185250	PPIL6	9606.ENSP00000392257	496
ENSG00000155304	HSPA13	9606.ENSP00000285667	ENSG00000178607	ERN1	9606.ENSP00000401445	489
ENSG00000155304	HSPA13	9606.ENSP00000285667	ENSG00000021826	CPS1	9606.ENSP00000402608	504
ENSG00000155304	HSPA13	9606.ENSP00000285667	ENSG00000149292	TTC12	9606.ENSP00000433757	671
ENSG00000155465	SLC7A7	9606.ENSP00000285850	ENSG00000168003	SLC3A2	9606.ENSP00000367123	994
ENSG00000155465	SLC7A7	9606.ENSP00000285850	ENSG00000105281	SLC1A5	9606.ENSP00000444408	462
ENSG00000155792	DEPTOR	9606.ENSP00000286234	ENSG00000168209	DDIT4	9606.ENSP00000307305	472
ENSG00000155792	DEPTOR	9606.ENSP00000286234	ENSG00000187840	EIF4EBP1	9606.ENSP00000340691	567
ENSG00000155792	DEPTOR	9606.ENSP00000286234	ENSG00000116954	RRAGC	9606.ENSP00000362092	922
ENSG00000155792	DEPTOR	9606.ENSP00000286234	ENSG00000204103	MAFB	9606.ENSP00000362410	651
ENSG00000156171	DRAM2	9606.ENSP00000286692	ENSG00000186889	TMEM17	9606.ENSP00000335094	576
ENSG00000156273	BACH1	9606.ENSP00000286800	ENSG00000185022	MAFF	9606.ENSP00000345393	615
ENSG00000156273	BACH1	9606.ENSP00000286800	ENSG00000125826	RBCK1	9606.ENSP00000348632	564
ENSG00000156273	BACH1	9606.ENSP00000286800	ENSG00000197063	MAFG	9606.ENSP00000350369	802
ENSG00000156273	BACH1	9606.ENSP00000286800	ENSG00000204103	MAFB	9606.ENSP00000362410	426
ENSG00000156273	BACH1	9606.ENSP00000286800	ENSG00000175197	DDIT3	9606.ENSP00000447803	682
ENSG00000157064	NMNAT2	9606.ENSP00000287713	ENSG00000164597	COG5	9606.ENSP00000297135	450
ENSG00000157064	NMNAT2	9606.ENSP00000287713	ENSG00000171160	MORN4	9606.ENSP00000307636	547
ENSG00000157064	NMNAT2	9606.ENSP00000287713	ENSG00000116701	NCF2	9606.ENSP00000356505	610
ENSG00000157064	NMNAT2	9606.ENSP00000287713	ENSG00000087842	PIR	9606.ENSP00000369785	414
ENSG00000157064	NMNAT2	9606.ENSP00000287713	ENSG00000103485	QPRT	9606.ENSP00000378782	953
ENSG00000132170	PPARG	9606.ENSP00000287820	ENSG00000162692	VCAM1	9606.ENSP00000294728	509
ENSG00000132170	PPARG	9606.ENSP00000287820	ENSG00000163631	ALB	9606.ENSP00000295897	626
ENSG00000132170	PPARG	9606.ENSP00000287820	ENSG00000164171	ITGA2	9606.ENSP00000296585	506
ENSG00000132170	PPARG	9606.ENSP00000287820	ENSG00000164761	TNFRSF11B	9606.ENSP00000297350	872
ENSG00000132170	PPARG	9606.ENSP00000287820	ENSG00000169884	WNT10B	9606.ENSP00000301061	938
ENSG00000132170	PPARG	9606.ENSP00000287820	ENSG00000017427	IGF1	9606.ENSP00000302665	563
ENSG00000132170	PPARG	9606.ENSP00000287820	ENSG00000172216	CEBPB	9606.ENSP00000305422	983
ENSG00000132170	PPARG	9606.ENSP00000287820	ENSG00000169429	IL8	9606.ENSP00000306512	534
ENSG00000132170	PPARG	9606.ENSP00000287820	ENSG00000135218	CD36	9606.ENSP00000308165	994
ENSG00000132170	PPARG	9606.ENSP00000287820	ENSG00000174738	NR1D2	9606.ENSP00000310006	907
ENSG00000132170	PPARG	9606.ENSP00000287820	ENSG00000025423	HSD17B6	9606.ENSP00000318631	472
ENSG00000132170	PPARG	9606.ENSP00000287820	ENSG00000163581	SLC2A2	9606.ENSP00000323568	471
ENSG00000132170	PPARG	9606.ENSP00000287820	ENSG00000115548	KDM3A	9606.ENSP00000323659	440
ENSG00000132170	PPARG	9606.ENSP00000287820	ENSG00000175564	UCP3	9606.ENSP00000323740	942
ENSG00000132170	PPARG	9606.ENSP00000287820	ENSG00000143365	RORC	9606.ENSP00000327025	910
ENSG00000132170	PPARG	9606.ENSP00000287820	ENSG00000185022	MAFF	9606.ENSP00000345393	423
ENSG00000132170	PPARG	9606.ENSP00000287820	ENSG00000069869	NEDD4	9606.ENSP00000345530	677
ENSG00000132170	PPARG	9606.ENSP00000287820	ENSG00000151090	THRB	9606.ENSP00000348827	910
ENSG00000132170	PPARG	9606.ENSP00000287820	ENSG00000123358	NR4A1	9606.ENSP00000353427	920
ENSG00000132170	PPARG	9606.ENSP00000287820	ENSG00000116717	GADD45A	9606.ENSP00000360025	866
ENSG00000132170	PPARG	9606.ENSP00000287820	ENSG00000171862	PTEN	9606.ENSP00000361021	932
ENSG00000132170	PPARG	9606.ENSP00000287820	ENSG00000112715	VEGFA	9606.ENSP00000361125	909
ENSG00000132170	PPARG	9606.ENSP00000287820	ENSG00000121769	FABP3	9606.ENSP00000362817	457
ENSG00000132170	PPARG	9606.ENSP00000287820	ENSG00000136997	MYC	9606.ENSP00000367207	503
ENSG00000132170	PPARG	9606.ENSP00000287820	ENSG00000119715	ESRRB	9606.ENSP00000370270	909
ENSG00000132170	PPARG	9606.ENSP00000287820	ENSG00000146674	IGFBP3	9606.ENSP00000370473	865
ENSG00000132170	PPARG	9606.ENSP00000287820	ENSG00000164749	HNF4G	9606.ENSP00000379701	911
ENSG00000132170	PPARG	9606.ENSP00000287820	ENSG00000175197	DDIT3	9606.ENSP00000447803	414
ENSG00000157353	FUK	9606.ENSP00000288078	ENSG00000160883	HK3	9606.ENSP00000292432	800
ENSG00000157353	FUK	9606.ENSP00000288078	ENSG00000164171	ITGA2	9606.ENSP00000296585	418
ENSG00000187672	ERC2	9606.ENSP00000288221	ENSG00000188385	JAKMIP3	9606.ENSP00000298622	546
ENSG00000187672	ERC2	9606.ENSP00000288221	ENSG00000117016	RIMS3	9606.ENSP00000361768	471
ENSG00000158055	GRHL3	9606.ENSP00000288955	ENSG00000001461	NIPAL3	9606.ENSP00000363520	592
ENSG00000158055	GRHL3	9606.ENSP00000288955	ENSG00000230797	YY2	9606.ENSP00000389381	749
ENSG00000158079	PTPDC1	9606.ENSP00000288976	ENSG00000117399	CDC20	9606.ENSP00000308450	812
ENSG00000158079	PTPDC1	9606.ENSP00000288976	ENSG00000074211	PPP2R2C	9606.ENSP00000335083	569
ENSG00000158373	HIST1H2BD	9606.ENSP00000289316	ENSG00000166349	RAG1	9606.ENSP00000299440	473
ENSG00000158373	HIST1H2BD	9606.ENSP00000289316	ENSG00000180573	HIST1H2AC	9606.ENSP00000321389	977
ENSG00000158373	HIST1H2BD	9606.ENSP00000289316	ENSG00000184260	HIST2H2AC	9606.ENSP00000332194	974
ENSG00000158373	HIST1H2BD	9606.ENSP00000289316	ENSG00000187837	HIST1H1C	9606.ENSP00000339566	579
ENSG00000158373	HIST1H2BD	9606.ENSP00000289316	ENSG00000124635	HIST1H2BJ	9606.ENSP00000342886	900
ENSG00000158373	HIST1H2BD	9606.ENSP00000289316	ENSG00000196787	HIST1H2AG	9606.ENSP00000352119	852
ENSG00000158552	ZFAND2B	9606.ENSP00000289528	ENSG00000163516	ANKZF1	9606.ENSP00000321617	407
ENSG00000129910	CDH15	9606.ENSP00000289746	ENSG00000179776	CDH5	9606.ENSP00000344115	917
ENSG00000129910	CDH15	9606.ENSP00000289746	ENSG00000198931	APRT	9606.ENSP00000367615	440
ENSG00000129910	CDH15	9606.ENSP00000289746	ENSG00000066032	CTNNA2	9606.ENSP00000418191	900
ENSG00000158747	NBL1	9606.ENSP00000289749	ENSG00000117318	ID3	9606.ENSP00000363689	606
ENSG00000124160	NCOA5	9606.ENSP00000290231	ENSG00000174738	NR1D2	9606.ENSP00000310006	576
ENSG00000124160	NCOA5	9606.ENSP00000290231	ENSG00000131773	KHDRBS3	9606.ENSP00000348108	537
ENSG00000124160	NCOA5	9606.ENSP00000290231	ENSG00000187627	RGPD1	9606.ENSP00000381253	548
ENSG00000284308	C2orf81	9606.ENSP00000290390	ENSG00000120254	MTHFD1L	9606.ENSP00000356290	414
ENSG00000159556	ISL2	9606.ENSP00000290759	ENSG00000189299	FOXR2	9606.ENSP00000427329	402
ENSG00000213420	GPC2	9606.ENSP00000292377	ENSG00000173546	CSPG4	9606.ENSP00000312506	909
ENSG00000213420	GPC2	9606.ENSP00000292377	ENSG00000188064	WNT7B	9606.ENSP00000341032	731
ENSG00000213420	GPC2	9606.ENSP00000292377	ENSG00000110492	MDK	9606.ENSP00000352852	921
ENSG00000213420	GPC2	9606.ENSP00000292377	ENSG00000134245	WNT2B	9606.ENSP00000358698	731
ENSG00000213420	GPC2	9606.ENSP00000292377	ENSG00000158008	EXTL1	9606.ENSP00000363398	497
ENSG00000213420	GPC2	9606.ENSP00000292377	ENSG00000176022	B3GALT6	9606.ENSP00000368496	903
ENSG00000213420	GPC2	9606.ENSP00000292377	ENSG00000188157	AGRN	9606.ENSP00000368678	903
ENSG00000160883	HK3	9606.ENSP00000292432	ENSG00000108515	ENO3	9606.ENSP00000324105	668
ENSG00000160883	HK3	9606.ENSP00000292432	ENSG00000198380	GFPT1	9606.ENSP00000354347	903
ENSG00000160883	HK3	9606.ENSP00000292432	ENSG00000065833	ME1	9606.ENSP00000358719	582
ENSG00000160883	HK3	9606.ENSP00000292432	ENSG00000120053	GOT1	9606.ENSP00000359539	522
ENSG00000160883	HK3	9606.ENSP00000292432	ENSG00000163931	TKT	9606.ENSP00000405455	869
ENSG00000161509	GRIN2C	9606.ENSP00000293190	ENSG00000174871	CNIH2	9606.ENSP00000310003	570
ENSG00000161509	GRIN2C	9606.ENSP00000293190	ENSG00000120899	PTK2B	9606.ENSP00000332816	555
ENSG00000161509	GRIN2C	9606.ENSP00000293190	ENSG00000185737	NRG3	9606.ENSP00000361214	456
ENSG00000161509	GRIN2C	9606.ENSP00000293190	ENSG00000163873	GRIK3	9606.ENSP00000362183	660
ENSG00000161558	TMEM143	9606.ENSP00000293261	ENSG00000179476	C14orf28	9606.ENSP00000326846	472
ENSG00000161558	TMEM143	9606.ENSP00000293261	ENSG00000137449	CPEB2	9606.ENSP00000443985	407
ENSG00000161996	WDR90	9606.ENSP00000293879	ENSG00000137474	MYO7A	9606.ENSP00000386331	422
ENSG00000161996	WDR90	9606.ENSP00000293879	ENSG00000250479	CHCHD10	9606.ENSP00000418428	472
ENSG00000162068	NTN3	9606.ENSP00000293973	ENSG00000044524	EPHA3	9606.ENSP00000337451	400
ENSG00000162068	NTN3	9606.ENSP00000293973	ENSG00000154134	ROBO3	9606.ENSP00000380903	442
ENSG00000162068	NTN3	9606.ENSP00000293973	ENSG00000157890	MEGF11	9606.ENSP00000386908	463
ENSG00000162461	SLC25A34	9606.ENSP00000294454	ENSG00000181035	SLC25A42	9606.ENSP00000326693	586
ENSG00000162687	KCNT2	9606.ENSP00000294725	ENSG00000026559	KCNG1	9606.ENSP00000360626	546
ENSG00000162692	VCAM1	9606.ENSP00000294728	ENSG00000163631	ALB	9606.ENSP00000295897	938
ENSG00000162692	VCAM1	9606.ENSP00000294728	ENSG00000164171	ITGA2	9606.ENSP00000296585	567
ENSG00000162692	VCAM1	9606.ENSP00000294728	ENSG00000157510	AFAP1L1	9606.ENSP00000296721	720
ENSG00000162692	VCAM1	9606.ENSP00000294728	ENSG00000166803	KIAA0101	9606.ENSP00000300035	420
ENSG00000162692	VCAM1	9606.ENSP00000294728	ENSG00000017427	IGF1	9606.ENSP00000302665	407
ENSG00000162692	VCAM1	9606.ENSP00000294728	ENSG00000169429	IL8	9606.ENSP00000306512	942
ENSG00000162692	VCAM1	9606.ENSP00000294728	ENSG00000135218	CD36	9606.ENSP00000308165	643
ENSG00000162692	VCAM1	9606.ENSP00000294728	ENSG00000007908	SELE	9606.ENSP00000331736	813
ENSG00000162692	VCAM1	9606.ENSP00000294728	ENSG00000120899	PTK2B	9606.ENSP00000332816	925
ENSG00000162692	VCAM1	9606.ENSP00000294728	ENSG00000179776	CDH5	9606.ENSP00000344115	582
ENSG00000162692	VCAM1	9606.ENSP00000294728	ENSG00000117595	IRF6	9606.ENSP00000355988	900
ENSG00000162692	VCAM1	9606.ENSP00000294728	ENSG00000116701	NCF2	9606.ENSP00000356505	932
ENSG00000162692	VCAM1	9606.ENSP00000294728	ENSG00000134716	CYP2J2	9606.ENSP00000360247	841
ENSG00000162692	VCAM1	9606.ENSP00000294728	ENSG00000112715	VEGFA	9606.ENSP00000361125	923
ENSG00000162692	VCAM1	9606.ENSP00000294728	ENSG00000117318	ID3	9606.ENSP00000363689	806
ENSG00000162692	VCAM1	9606.ENSP00000294728	ENSG00000107562	CXCL12	9606.ENSP00000379140	700
ENSG00000162692	VCAM1	9606.ENSP00000294728	ENSG00000089127	OAS1	9606.ENSP00000388001	903
ENSG00000162692	VCAM1	9606.ENSP00000294728	ENSG00000119630	PGF	9606.ENSP00000451040	459
ENSG00000075884	ARHGAP15	9606.ENSP00000295095	ENSG00000172602	RND1	9606.ENSP00000308461	473
ENSG00000075884	ARHGAP15	9606.ENSP00000295095	ENSG00000126785	RHOJ	9606.ENSP00000316729	945
ENSG00000075884	ARHGAP15	9606.ENSP00000295095	ENSG00000175766	EIF4E1B	9606.ENSP00000323714	400
ENSG00000075884	ARHGAP15	9606.ENSP00000295095	ENSG00000116584	ARHGEF2	9606.ENSP00000354837	910
ENSG00000075884	ARHGAP15	9606.ENSP00000295095	ENSG00000171680	PLEKHG5	9606.ENSP00000366977	900
ENSG00000075884	ARHGAP15	9606.ENSP00000295095	ENSG00000139132	FGD4	9606.ENSP00000394487	900
ENSG00000075884	ARHGAP15	9606.ENSP00000295095	ENSG00000141542	RAB40B	9606.ENSP00000461785	780
ENSG00000162992	NEUROD1	9606.ENSP00000295108	ENSG00000163508	EOMES	9606.ENSP00000295743	517
ENSG00000162992	NEUROD1	9606.ENSP00000295108	ENSG00000171786	NHLH1	9606.ENSP00000302189	561
ENSG00000162992	NEUROD1	9606.ENSP00000295108	ENSG00000163581	SLC2A2	9606.ENSP00000323568	720
ENSG00000162992	NEUROD1	9606.ENSP00000295108	ENSG00000123358	NR4A1	9606.ENSP00000353427	856
ENSG00000162992	NEUROD1	9606.ENSP00000295108	ENSG00000132688	NES	9606.ENSP00000357206	624
ENSG00000162992	NEUROD1	9606.ENSP00000295108	ENSG00000164434	FABP7	9606.ENSP00000357429	405
ENSG00000162992	NEUROD1	9606.ENSP00000295108	ENSG00000196767	POU3F4	9606.ENSP00000362296	538
ENSG00000162992	NEUROD1	9606.ENSP00000295108	ENSG00000152192	POU4F1	9606.ENSP00000366413	531
ENSG00000153208	MERTK	9606.ENSP00000295408	ENSG00000164171	ITGA2	9606.ENSP00000296585	472
ENSG00000153208	MERTK	9606.ENSP00000295408	ENSG00000187955	COL14A1	9606.ENSP00000297848	513
ENSG00000153208	MERTK	9606.ENSP00000295408	ENSG00000135218	CD36	9606.ENSP00000308165	414
ENSG00000153208	MERTK	9606.ENSP00000295408	ENSG00000175175	PPM1E	9606.ENSP00000312411	643
ENSG00000153208	MERTK	9606.ENSP00000295408	ENSG00000185338	SOCS1	9606.ENSP00000329418	535
ENSG00000153208	MERTK	9606.ENSP00000295408	ENSG00000198691	ABCA4	9606.ENSP00000359245	520
ENSG00000153208	MERTK	9606.ENSP00000295408	ENSG00000127129	EDN2	9606.ENSP00000361668	499
ENSG00000153208	MERTK	9606.ENSP00000295408	ENSG00000167995	BEST1	9606.ENSP00000399709	446
ENSG00000153208	MERTK	9606.ENSP00000295408	ENSG00000021826	CPS1	9606.ENSP00000402608	436
ENSG00000163273	NPPC	9606.ENSP00000295440	ENSG00000159899	NPR2	9606.ENSP00000341083	990
ENSG00000163273	NPPC	9606.ENSP00000295440	ENSG00000132975	GPR12	9606.ENSP00000370844	584
ENSG00000152795	HNRPDL	9606.ENSP00000295470	ENSG00000099783	HNRNPM	9606.ENSP00000325376	842
ENSG00000152795	HNRPDL	9606.ENSP00000295470	ENSG00000188958	UTS2D	9606.ENSP00000340526	501
ENSG00000054356	PTPRN	9606.ENSP00000295718	ENSG00000163631	ALB	9606.ENSP00000295897	450
ENSG00000054356	PTPRN	9606.ENSP00000295718	ENSG00000164171	ITGA2	9606.ENSP00000296585	407
ENSG00000054356	PTPRN	9606.ENSP00000295718	ENSG00000168348	INSM2	9606.ENSP00000306523	508
ENSG00000054356	PTPRN	9606.ENSP00000295718	ENSG00000215788	TNFRSF25	9606.ENSP00000367013	658
ENSG00000054356	PTPRN	9606.ENSP00000295718	ENSG00000003147	ICA1	9606.ENSP00000379908	602
ENSG00000163508	EOMES	9606.ENSP00000295743	ENSG00000165030	NFIL3	9606.ENSP00000297689	858
ENSG00000163508	EOMES	9606.ENSP00000295743	ENSG00000188064	WNT7B	9606.ENSP00000341032	408
ENSG00000163508	EOMES	9606.ENSP00000295743	ENSG00000132688	NES	9606.ENSP00000357206	535
ENSG00000163508	EOMES	9606.ENSP00000295743	ENSG00000164434	FABP7	9606.ENSP00000357429	472
ENSG00000163508	EOMES	9606.ENSP00000295743	ENSG00000119715	ESRRB	9606.ENSP00000370270	551
ENSG00000163508	EOMES	9606.ENSP00000295743	ENSG00000096996	IL12RB1	9606.ENSP00000403103	900
ENSG00000163624	CDS1	9606.ENSP00000295887	ENSG00000105223	PLD3	9606.ENSP00000348901	900
ENSG00000163624	CDS1	9606.ENSP00000295887	ENSG00000120254	MTHFD1L	9606.ENSP00000356290	419
ENSG00000163631	ALB	9606.ENSP00000295897	ENSG00000164171	ITGA2	9606.ENSP00000296585	873
ENSG00000163631	ALB	9606.ENSP00000295897	ENSG00000164761	TNFRSF11B	9606.ENSP00000297350	472
ENSG00000163631	ALB	9606.ENSP00000295897	ENSG00000165197	FIGF	9606.ENSP00000297904	932
ENSG00000163631	ALB	9606.ENSP00000295897	ENSG00000166349	RAG1	9606.ENSP00000299440	457
ENSG00000163631	ALB	9606.ENSP00000295897	ENSG00000166803	KIAA0101	9606.ENSP00000300035	584
ENSG00000163631	ALB	9606.ENSP00000295897	ENSG00000167434	CA4	9606.ENSP00000300900	502
ENSG00000163631	ALB	9606.ENSP00000295897	ENSG00000167641	PPP1R14A	9606.ENSP00000301242	414
ENSG00000163631	ALB	9606.ENSP00000295897	ENSG00000017427	IGF1	9606.ENSP00000302665	970
ENSG00000163631	ALB	9606.ENSP00000295897	ENSG00000172216	CEBPB	9606.ENSP00000305422	532
ENSG00000163631	ALB	9606.ENSP00000295897	ENSG00000169429	IL8	9606.ENSP00000306512	948
ENSG00000163631	ALB	9606.ENSP00000295897	ENSG00000135218	CD36	9606.ENSP00000308165	649
ENSG00000163631	ALB	9606.ENSP00000295897	ENSG00000164362	TERT	9606.ENSP00000309572	472
ENSG00000163631	ALB	9606.ENSP00000295897	ENSG00000172831	CES2	9606.ENSP00000317842	472
ENSG00000163631	ALB	9606.ENSP00000295897	ENSG00000025423	HSD17B6	9606.ENSP00000318631	635
ENSG00000163631	ALB	9606.ENSP00000295897	ENSG00000181019	NQO1	9606.ENSP00000319788	407
ENSG00000163631	ALB	9606.ENSP00000295897	ENSG00000179284	DAND5	9606.ENSP00000323155	459
ENSG00000163631	ALB	9606.ENSP00000295897	ENSG00000163581	SLC2A2	9606.ENSP00000323568	508
ENSG00000163631	ALB	9606.ENSP00000295897	ENSG00000175564	UCP3	9606.ENSP00000323740	412
ENSG00000163631	ALB	9606.ENSP00000295897	ENSG00000182326	C1S	9606.ENSP00000328173	459
ENSG00000163631	ALB	9606.ENSP00000295897	ENSG00000135480	KRT7	9606.ENSP00000329243	418
ENSG00000163631	ALB	9606.ENSP00000295897	ENSG00000185338	SOCS1	9606.ENSP00000329418	471
ENSG00000163631	ALB	9606.ENSP00000295897	ENSG00000007908	SELE	9606.ENSP00000331736	416
ENSG00000163631	ALB	9606.ENSP00000295897	ENSG00000184260	HIST2H2AC	9606.ENSP00000332194	518
ENSG00000163631	ALB	9606.ENSP00000295897	ENSG00000120899	PTK2B	9606.ENSP00000332816	472
ENSG00000163631	ALB	9606.ENSP00000295897	ENSG00000162614	NEXN	9606.ENSP00000333938	540
ENSG00000163631	ALB	9606.ENSP00000295897	ENSG00000165617	DACT1	9606.ENSP00000337439	405
ENSG00000163631	ALB	9606.ENSP00000295897	ENSG00000187840	EIF4EBP1	9606.ENSP00000340691	506
ENSG00000163631	ALB	9606.ENSP00000295897	ENSG00000186868	MAPT	9606.ENSP00000340820	472
ENSG00000163631	ALB	9606.ENSP00000295897	ENSG00000137672	TRPC6	9606.ENSP00000340913	472
ENSG00000163631	ALB	9606.ENSP00000295897	ENSG00000124107	SLPI	9606.ENSP00000342082	472
ENSG00000163631	ALB	9606.ENSP00000295897	ENSG00000179776	CDH5	9606.ENSP00000344115	568
ENSG00000163631	ALB	9606.ENSP00000295897	ENSG00000166123	GPT2	9606.ENSP00000345282	452
ENSG00000163631	ALB	9606.ENSP00000295897	ENSG00000115414	FN1	9606.ENSP00000346839	955
ENSG00000163631	ALB	9606.ENSP00000295897	ENSG00000138735	PDE5A	9606.ENSP00000347046	418
ENSG00000163631	ALB	9606.ENSP00000295897	ENSG00000154856	APCDD1	9606.ENSP00000347433	459
ENSG00000163631	ALB	9606.ENSP00000295897	ENSG00000004948	CALCR	9606.ENSP00000352561	407
ENSG00000163631	ALB	9606.ENSP00000295897	ENSG00000164107	HAND2	9606.ENSP00000352565	456
ENSG00000163631	ALB	9606.ENSP00000295897	ENSG00000123358	NR4A1	9606.ENSP00000353427	400
ENSG00000163631	ALB	9606.ENSP00000295897	ENSG00000100197	CYP2D6	9606.ENSP00000353820	520
ENSG00000163631	ALB	9606.ENSP00000295897	ENSG00000198380	GFPT1	9606.ENSP00000354347	537
ENSG00000163631	ALB	9606.ENSP00000295897	ENSG00000198938	MT-CO3	9606.ENSP00000354982	499
ENSG00000163631	ALB	9606.ENSP00000295897	ENSG00000198763	MT-ND2	9606.ENSP00000355046	471
ENSG00000163631	ALB	9606.ENSP00000295897	ENSG00000198959	TGM2	9606.ENSP00000355330	472
ENSG00000163631	ALB	9606.ENSP00000295897	ENSG00000092969	TGFB2	9606.ENSP00000355896	927
ENSG00000163631	ALB	9606.ENSP00000295897	ENSG00000117595	IRF6	9606.ENSP00000355988	499
ENSG00000163631	ALB	9606.ENSP00000295897	ENSG00000116701	NCF2	9606.ENSP00000356505	471
ENSG00000163631	ALB	9606.ENSP00000295897	ENSG00000074935	TUBE1	9606.ENSP00000357651	404
ENSG00000163631	ALB	9606.ENSP00000295897	ENSG00000056972	TRAF3IP2	9606.ENSP00000357750	416
ENSG00000163631	ALB	9606.ENSP00000295897	ENSG00000092621	PHGDH	9606.ENSP00000358417	465
ENSG00000163631	ALB	9606.ENSP00000295897	ENSG00000112742	TTK	9606.ENSP00000358813	424
ENSG00000163631	ALB	9606.ENSP00000295897	ENSG00000120053	GOT1	9606.ENSP00000359539	471
ENSG00000163631	ALB	9606.ENSP00000295897	ENSG00000171862	PTEN	9606.ENSP00000361021	569
ENSG00000163631	ALB	9606.ENSP00000295897	ENSG00000112715	VEGFA	9606.ENSP00000361125	964
ENSG00000163631	ALB	9606.ENSP00000295897	ENSG00000130720	FIBCD1	9606.ENSP00000361413	497
ENSG00000163631	ALB	9606.ENSP00000295897	ENSG00000121769	FABP3	9606.ENSP00000362817	400
ENSG00000163631	ALB	9606.ENSP00000295897	ENSG00000168003	SLC3A2	9606.ENSP00000367123	569
ENSG00000163631	ALB	9606.ENSP00000295897	ENSG00000136997	MYC	9606.ENSP00000367207	943
ENSG00000163631	ALB	9606.ENSP00000295897	ENSG00000198931	APRT	9606.ENSP00000367615	472
ENSG00000163631	ALB	9606.ENSP00000295897	ENSG00000171867	PRNP	9606.ENSP00000368752	475
ENSG00000163631	ALB	9606.ENSP00000295897	ENSG00000146674	IGFBP3	9606.ENSP00000370473	565
ENSG00000163631	ALB	9606.ENSP00000295897	ENSG00000131370	SH3BP5	9606.ENSP00000373301	485
ENSG00000163631	ALB	9606.ENSP00000295897	ENSG00000107165	TYRP1	9606.ENSP00000373570	567
ENSG00000163631	ALB	9606.ENSP00000295897	ENSG00000079337	RAPGEF3	9606.ENSP00000373864	412
ENSG00000163631	ALB	9606.ENSP00000295897	ENSG00000105695	MAG	9606.ENSP00000376048	457
ENSG00000163631	ALB	9606.ENSP00000295897	ENSG00000123329	ARHGAP9	9606.ENSP00000377380	407
ENSG00000163631	ALB	9606.ENSP00000295897	ENSG00000128165	ADM2	9606.ENSP00000379086	455
ENSG00000163631	ALB	9606.ENSP00000295897	ENSG00000107562	CXCL12	9606.ENSP00000379140	632
ENSG00000163631	ALB	9606.ENSP00000295897	ENSG00000134042	MRO	9606.ENSP00000397900	407
ENSG00000163631	ALB	9606.ENSP00000295897	ENSG00000167995	BEST1	9606.ENSP00000399709	470
ENSG00000163631	ALB	9606.ENSP00000295897	ENSG00000163931	TKT	9606.ENSP00000405455	416
ENSG00000163631	ALB	9606.ENSP00000295897	ENSG00000005893	LAMP2	9606.ENSP00000408411	505
ENSG00000163631	ALB	9606.ENSP00000295897	ENSG00000051108	HERPUD1	9606.ENSP00000409555	407
ENSG00000163631	ALB	9606.ENSP00000295897	ENSG00000170873	MTSS1	9606.ENSP00000429064	501
ENSG00000163631	ALB	9606.ENSP00000295897	ENSG00000198400	NTRK1	9606.ENSP00000431418	508
ENSG00000163631	ALB	9606.ENSP00000295897	ENSG00000105281	SLC1A5	9606.ENSP00000444408	518
ENSG00000163631	ALB	9606.ENSP00000295897	ENSG00000175197	DDIT3	9606.ENSP00000447803	471
ENSG00000163631	ALB	9606.ENSP00000295897	ENSG00000171476	HOPX	9606.ENSP00000450527	519
ENSG00000163631	ALB	9606.ENSP00000295897	ENSG00000119630	PGF	9606.ENSP00000451040	537
ENSG00000163794	UCN	9606.ENSP00000296099	ENSG00000164326	CARTPT	9606.ENSP00000296777	507
ENSG00000163794	UCN	9606.ENSP00000296099	ENSG00000198899	MT-ATP6	9606.ENSP00000354632	454
ENSG00000163794	UCN	9606.ENSP00000296099	ENSG00000228253	MT-ATP8	9606.ENSP00000355265	424
ENSG00000164050	PLXNB1	9606.ENSP00000296440	ENSG00000170381	SEMA3E	9606.ENSP00000303212	718
ENSG00000164050	PLXNB1	9606.ENSP00000296440	ENSG00000172602	RND1	9606.ENSP00000308461	999
ENSG00000164050	PLXNB1	9606.ENSP00000296440	ENSG00000221866	PLXNA4	9606.ENSP00000323194	750
ENSG00000164050	PLXNB1	9606.ENSP00000296440	ENSG00000171862	PTEN	9606.ENSP00000361021	847
ENSG00000164116	GUCY1A3	9606.ENSP00000296518	ENSG00000138735	PDE5A	9606.ENSP00000347046	945
ENSG00000164116	GUCY1A3	9606.ENSP00000296518	ENSG00000152192	POU4F1	9606.ENSP00000366413	427
ENSG00000164116	GUCY1A3	9606.ENSP00000296518	ENSG00000214415	GNAT3	9606.ENSP00000381339	408
ENSG00000164171	ITGA2	9606.ENSP00000296585	ENSG00000164692	COL1A2	9606.ENSP00000297268	983
ENSG00000164171	ITGA2	9606.ENSP00000296585	ENSG00000164761	TNFRSF11B	9606.ENSP00000297350	408
ENSG00000164171	ITGA2	9606.ENSP00000296585	ENSG00000165197	FIGF	9606.ENSP00000297904	917
ENSG00000164171	ITGA2	9606.ENSP00000296585	ENSG00000166803	KIAA0101	9606.ENSP00000300035	511
ENSG00000164171	ITGA2	9606.ENSP00000296585	ENSG00000142173	COL6A2	9606.ENSP00000300527	902
ENSG00000164171	ITGA2	9606.ENSP00000296585	ENSG00000017427	IGF1	9606.ENSP00000302665	660
ENSG00000164171	ITGA2	9606.ENSP00000296585	ENSG00000168542	COL3A1	9606.ENSP00000304408	916
ENSG00000164171	ITGA2	9606.ENSP00000296585	ENSG00000169860	P2RY1	9606.ENSP00000304767	416
ENSG00000164171	ITGA2	9606.ENSP00000296585	ENSG00000171617	ENC1	9606.ENSP00000306356	540
ENSG00000164171	ITGA2	9606.ENSP00000296585	ENSG00000169429	IL8	9606.ENSP00000306512	720
ENSG00000164171	ITGA2	9606.ENSP00000296585	ENSG00000244405	ETV5	9606.ENSP00000306894	407
ENSG00000164171	ITGA2	9606.ENSP00000296585	ENSG00000135218	CD36	9606.ENSP00000308165	474
ENSG00000164171	ITGA2	9606.ENSP00000296585	ENSG00000164362	TERT	9606.ENSP00000309572	502
ENSG00000164171	ITGA2	9606.ENSP00000296585	ENSG00000025423	HSD17B6	9606.ENSP00000318631	535
ENSG00000164171	ITGA2	9606.ENSP00000296585	ENSG00000178878	APOLD1	9606.ENSP00000324277	538
ENSG00000164171	ITGA2	9606.ENSP00000296585	ENSG00000185338	SOCS1	9606.ENSP00000329418	414
ENSG00000164171	ITGA2	9606.ENSP00000296585	ENSG00000007908	SELE	9606.ENSP00000331736	504
ENSG00000164171	ITGA2	9606.ENSP00000296585	ENSG00000114270	COL7A1	9606.ENSP00000332371	907
ENSG00000164171	ITGA2	9606.ENSP00000296585	ENSG00000162614	NEXN	9606.ENSP00000333938	472
ENSG00000164171	ITGA2	9606.ENSP00000296585	ENSG00000044524	EPHA3	9606.ENSP00000337451	456
ENSG00000164171	ITGA2	9606.ENSP00000296585	ENSG00000113296	THBS4	9606.ENSP00000339730	804
ENSG00000164171	ITGA2	9606.ENSP00000296585	ENSG00000115414	FN1	9606.ENSP00000346839	948
ENSG00000164171	ITGA2	9606.ENSP00000296585	ENSG00000138735	PDE5A	9606.ENSP00000347046	505
ENSG00000164171	ITGA2	9606.ENSP00000296585	ENSG00000196739	COL27A1	9606.ENSP00000348385	800
ENSG00000164171	ITGA2	9606.ENSP00000296585	ENSG00000100197	CYP2D6	9606.ENSP00000353820	720
ENSG00000164171	ITGA2	9606.ENSP00000296585	ENSG00000198380	GFPT1	9606.ENSP00000354347	519
ENSG00000164171	ITGA2	9606.ENSP00000296585	ENSG00000117595	IRF6	9606.ENSP00000355988	538
ENSG00000164171	ITGA2	9606.ENSP00000296585	ENSG00000112742	TTK	9606.ENSP00000358813	412
ENSG00000164171	ITGA2	9606.ENSP00000296585	ENSG00000198691	ABCA4	9606.ENSP00000359245	414
ENSG00000164171	ITGA2	9606.ENSP00000296585	ENSG00000171862	PTEN	9606.ENSP00000361021	581
ENSG00000164171	ITGA2	9606.ENSP00000296585	ENSG00000112715	VEGFA	9606.ENSP00000361125	632
ENSG00000164171	ITGA2	9606.ENSP00000296585	ENSG00000121769	FABP3	9606.ENSP00000362817	761
ENSG00000164171	ITGA2	9606.ENSP00000296585	ENSG00000049249	TNFRSF9	9606.ENSP00000366729	416
ENSG00000164171	ITGA2	9606.ENSP00000296585	ENSG00000215788	TNFRSF25	9606.ENSP00000367013	499
ENSG00000164171	ITGA2	9606.ENSP00000296585	ENSG00000136997	MYC	9606.ENSP00000367207	620
ENSG00000164171	ITGA2	9606.ENSP00000296585	ENSG00000146674	IGFBP3	9606.ENSP00000370473	583
ENSG00000164171	ITGA2	9606.ENSP00000296585	ENSG00000066427	ATXN3	9606.ENSP00000376965	511
ENSG00000164171	ITGA2	9606.ENSP00000296585	ENSG00000107562	CXCL12	9606.ENSP00000379140	480
ENSG00000164171	ITGA2	9606.ENSP00000296585	ENSG00000167995	BEST1	9606.ENSP00000399709	455
ENSG00000164171	ITGA2	9606.ENSP00000296585	ENSG00000170873	MTSS1	9606.ENSP00000429064	468
ENSG00000164171	ITGA2	9606.ENSP00000296585	ENSG00000171476	HOPX	9606.ENSP00000450527	499
ENSG00000164171	ITGA2	9606.ENSP00000296585	ENSG00000119630	PGF	9606.ENSP00000451040	480
ENSG00000164326	CARTPT	9606.ENSP00000296777	ENSG00000110619	CARS	9606.ENSP00000369897	726
ENSG00000008256	CYTH3	9606.ENSP00000297044	ENSG00000152689	RASGRP3	9606.ENSP00000384192	418
ENSG00000164597	COG5	9606.ENSP00000297135	ENSG00000128536	CDHR3	9606.ENSP00000325954	663
ENSG00000164597	COG5	9606.ENSP00000297135	ENSG00000133103	COG6	9606.ENSP00000397441	999
ENSG00000164619	BMPER	9606.ENSP00000297161	ENSG00000112175	BMP5	9606.ENSP00000359866	633
ENSG00000164619	BMPER	9606.ENSP00000297161	ENSG00000149292	TTC12	9606.ENSP00000433757	498
ENSG00000164692	COL1A2	9606.ENSP00000297268	ENSG00000187955	COL14A1	9606.ENSP00000297848	929
ENSG00000164692	COL1A2	9606.ENSP00000297268	ENSG00000165197	FIGF	9606.ENSP00000297904	903
ENSG00000164692	COL1A2	9606.ENSP00000297268	ENSG00000166794	PPIB	9606.ENSP00000300026	470
ENSG00000164692	COL1A2	9606.ENSP00000297268	ENSG00000142173	COL6A2	9606.ENSP00000300527	928
ENSG00000164692	COL1A2	9606.ENSP00000297268	ENSG00000168542	COL3A1	9606.ENSP00000304408	921
ENSG00000164692	COL1A2	9606.ENSP00000297268	ENSG00000171812	COL8A2	9606.ENSP00000305913	917
ENSG00000164692	COL1A2	9606.ENSP00000297268	ENSG00000135218	CD36	9606.ENSP00000308165	652
ENSG00000164692	COL1A2	9606.ENSP00000297268	ENSG00000182492	BGN	9606.ENSP00000327336	738
ENSG00000164692	COL1A2	9606.ENSP00000297268	ENSG00000114270	COL7A1	9606.ENSP00000332371	915
ENSG00000164692	COL1A2	9606.ENSP00000297268	ENSG00000120899	PTK2B	9606.ENSP00000332816	618
ENSG00000164692	COL1A2	9606.ENSP00000297268	ENSG00000113296	THBS4	9606.ENSP00000339730	674
ENSG00000164692	COL1A2	9606.ENSP00000297268	ENSG00000115414	FN1	9606.ENSP00000346839	782
ENSG00000164692	COL1A2	9606.ENSP00000297268	ENSG00000196739	COL27A1	9606.ENSP00000348385	908
ENSG00000164692	COL1A2	9606.ENSP00000297268	ENSG00000092969	TGFB2	9606.ENSP00000355896	414
ENSG00000164692	COL1A2	9606.ENSP00000297268	ENSG00000084636	COL16A1	9606.ENSP00000362776	907
ENSG00000164692	COL1A2	9606.ENSP00000297268	ENSG00000136997	MYC	9606.ENSP00000367207	918
ENSG00000164692	COL1A2	9606.ENSP00000297268	ENSG00000174963	ZIC4	9606.ENSP00000435509	757
ENSG00000164707	SLC13A4	9606.ENSP00000297282	ENSG00000147606	SLC26A7	9606.ENSP00000309504	405
ENSG00000164761	TNFRSF11B	9606.ENSP00000297350	ENSG00000017427	IGF1	9606.ENSP00000302665	508
ENSG00000164761	TNFRSF11B	9606.ENSP00000297350	ENSG00000169429	IL8	9606.ENSP00000306512	472
ENSG00000164761	TNFRSF11B	9606.ENSP00000297350	ENSG00000126785	RHOJ	9606.ENSP00000316729	584
ENSG00000164761	TNFRSF11B	9606.ENSP00000297350	ENSG00000161955	TNFSF13	9606.ENSP00000343505	564
ENSG00000164761	TNFRSF11B	9606.ENSP00000297350	ENSG00000115414	FN1	9606.ENSP00000346839	596
ENSG00000164761	TNFRSF11B	9606.ENSP00000297350	ENSG00000004948	CALCR	9606.ENSP00000352561	624
ENSG00000164761	TNFRSF11B	9606.ENSP00000297350	ENSG00000132688	NES	9606.ENSP00000357206	418
ENSG00000164761	TNFRSF11B	9606.ENSP00000297350	ENSG00000112715	VEGFA	9606.ENSP00000361125	457
ENSG00000164761	TNFRSF11B	9606.ENSP00000297350	ENSG00000184677	ZBTB40	9606.ENSP00000364798	457
ENSG00000164761	TNFRSF11B	9606.ENSP00000297350	ENSG00000107562	CXCL12	9606.ENSP00000379140	420
ENSG00000164850	GPER	9606.ENSP00000297469	ENSG00000170989	S1PR1	9606.ENSP00000305416	901
ENSG00000164850	GPER	9606.ENSP00000297469	ENSG00000169429	IL8	9606.ENSP00000306512	905
ENSG00000164850	GPER	9606.ENSP00000297469	ENSG00000169248	CXCL11	9606.ENSP00000306884	900
ENSG00000164850	GPER	9606.ENSP00000297469	ENSG00000107562	CXCL12	9606.ENSP00000379140	912
ENSG00000164850	GPER	9606.ENSP00000297469	ENSG00000214415	GNAT3	9606.ENSP00000381339	902
ENSG00000164850	GPER	9606.ENSP00000297469	ENSG00000117152	RGS4	9606.ENSP00000397181	900
ENSG00000165030	NFIL3	9606.ENSP00000297689	ENSG00000174738	NR1D2	9606.ENSP00000310006	810
ENSG00000165030	NFIL3	9606.ENSP00000297689	ENSG00000143365	RORC	9606.ENSP00000327025	754
[truncated: 1,067 more rows]
